# Supplementary material for: Is Demography Destiny? Application of Machine Learning Techniques to Accurately Predict Population Health Outcomes from a Minimal Demographic Dataset
Source: PLoS One. 2015 May 4;10(5):e0125602. doi: 10.1371/journal.pone.0125602 (PMC4418831; doi:10.1371/journal.pone.0125602)
Supplement: S1 Dataset — (ZIP) [file pone.0125602.s002.zip]

Archive with 6 entries (6 files):
- Angina or coronary.csv
- Diabetes.csv
- Heart attack.csv
- High blood pressure.csv
- Obese.csv
- Stroke.csv
