# Supplementary material for: Is Demography Destiny? Application of Machine Learning Techniques to Accurately Predict Population Health Outcomes from a Minimal Demographic Dataset
Source: PLoS One. 2015 May 4;10(5):e0125602. doi: 10.1371/journal.pone.0125602 (PMC4418831; doi:10.1371/journal.pone.0125602)
Supplement: S1 Dataset — (ZIP) [file pone.0125602.s002.zip › Obese.csv]

state	year	Obese	Age - 25 to 34 years	Age - 35 to 44 years	Age - 45 to 54 years	Age - 55 to 64 years	Age - 65 years or more	Education - Bachelor degree or higher	Education - High school graduate	Education - Some college or associate degree	Employment status - Unemployed	Gender - Male	Household income - 15000 to 24999	Household income - 25000 to 34999	Household income - 35000 to 49999	Household income - 50000 or more	Marital status - Divorced	Marital status - Never married	Marital status - Separated	Marital status - Widowed	Race - American Indian and Alaska native	Race - Asian	Race - Black or African American	Race - Native Hawaiian and other Pacific Islander	Race - Some other race	Race - Two or more races
alabama	2007	30.9	12.7	13.7	14.4	11.4	13.5	19.4941154104489	32.2044320323042	28.4664804845625	6.7	48.3657533485845	13.6	11.9	14.9	41.3	11.8	27.1	2.4	7.5	0.447075759353532	0.962887525981282	26.1918112748228	0.032801401773739	0.749570372944159	1.30012828848638
alaska	2007	28.2	13.9	14.2	16.1	10.7	6.9	22.7293580885383	32.0758093315736	34.6046186094009	8.8	52.2738113004369	7.9	8	12.6	62.6	11.5	32.5	2	3.3	13.4690509423859	4.81888224639271	3.77788312132944	0.728333611323261	2.27234819555275	6.86488811636951
arizona	2007	25.8	14.5	13.6	12.9	10.3	12.9	22.9143588535196	27.624822736815	32.1121331562487	5.8	50.0617550291816	11	11.8	15.5	49.8	12.4	30.6	1.9	5.9	4.43456167654374	2.38870251334844	3.54945095685194	0.121490734379227	10.6832966410596	2.43541515644634
arkansas	2007	29.3	12.9	13.4	14	11.3	14	17.7073758792109	35.7509059885952	27.7399061550036	7.2	48.935955555195	14.3	13	16.1	37.7	11.8	24.6	2.4	7.6	0.614682462271549	1.19701692925455	15.6017873590243	0.0802173841724822	2.25257752142393	1.70283798099123
california	2007	23.3	14.3	14.9	14	9.7	10.9	26.4771500891769	24.5266721541735	29.4363106934907	6.6	50.0140630584752	9.7	9.3	13	57.5	9.5	34.6	2.5	5.3	0.727845690180741	12.3420251816427	6.19196697198865	0.345646750908231	16.6795916583534	3.45355668441203
colorado	2007	19.3	14.9	14.9	15.2	10.7	10.1	31.7257818223044	25.8391168416646	30.8513260020232	5.5	50.4186040771241	9.6	9.8	14.6	54.7	12.3	29.4	1.7	4.6	0.949745089750829	2.70901149127381	3.89214061871659	0.0761902411079674	6.22865505917394	2.60941290935027
connecticut	2007	21.7	11.5	15.1	15.8	11.4	13.5	31.9616189119276	29.8015838202723	26.3161637396912	6	48.7150048724998	8.4	8	12.3	62.1	9.6	31.5	1.5	6.6	0.234445333064558	3.37537321806842	9.37669977149361	0.0255545698566289	5.40726132388661	2.02169483046756
delaware	2007	28.2	12.2	14.4	14.6	11.5	13.5	23.8121625106959	33.4680332619263	29.2925635532792	5.6	48.4130930519772	9.5	10.2	14.6	54.9	10.3	30.8	1.6	7	0.257064355130417	2.93397967537964	20.315600556915	0.0615196747320656	2.15353553108131	1.96331022105453
florida	2007	24.1	12.3	14.1	14.1	11.6	17	23.7242859839418	31.8421506619876	28.7861222948904	6.2	49.1196955736111	11.9	11.8	15.7	48.1	12.3	28.1	2.3	7.5	0.295749719621836	2.24173224804469	15.3434700310549	0.0549113285051325	4.05479232291192	1.7328901927392
georgia	2007	28.7	14	15.5	14.1	10.3	9.9	24.4528168948859	31.0374991076374	26.7781225460028	7	49.2234264910029	10.9	11	15.3	49.2	11.4	31.4	2.4	5.9	0.234160140391315	2.77836506980277	29.9137117263417	0.0505408732549307	3.76876293250216	1.24256790382147
hawaii	2007	21.7	13.7	14	14.3	11.7	14.4	26.579502176674	31.414524725272	31.4053284657631	4.5	50.2952341770377	7.4	8.2	12.8	62.3	9.3	31.3	1.6	6.6	0.261729110759957	38.8400078542109	2.16894656954873	8.46065258518858	1.32726813714948	22.3104002842476
idaho	2007	25.1	14	13	13.8	10.7	11.7	21.908219882098	30.6595265600022	35.0594019705291	5.1	50.1866744208691	11.9	13.2	17.1	46.2	11.4	23.9	1.2	5.2	1.29031440534293	1.12111361729543	0.600972921204587	0.143323805090296	2.20561263757151	2.1786685625336
illinois	2007	25.6	13.8	14.4	14.5	10.3	12	26.9504235792373	29.4499394886804	29.0246671877421	7.2	49.2703703576909	10.4	9.9	13.9	54	9.5	32.7	1.8	6.2	0.168877019560635	4.29358443166289	14.6591088397414	0.0472591115784979	8.81368425933908	1.54837780026186
indiana	2007	27.4	13.2	14.1	14.7	10.8	12.5	20.1894351708633	36.5404370979574	28.3881604646711	6.6	49.2542104859211	11.3	12.2	16.1	47.6	12.1	27.5	1.5	6.2	0.211337891780816	1.31120899300253	8.68699597449383	0.0152711720459068	2.40800694814688	1.68316998642615
iowa	2007	27.7	12.3	13.1	14.9	11.2	14.7	22.1842044524533	34.6318876646651	32.6115043163151	4.8	49.3352012200611	12.3	12	15.5	47.6	9.8	26.9	1.3	6.7	0.304914882530295	1.60134696676458	2.34326970091167	0.0466860126363474	1.75482514163934	1.37742143948874
kansas	2007	27.7	12.9	13.4	14.6	10.7	12.9	25.9229298848369	30.0888088844381	32.4767100951348	5.1	49.4756298367758	12.3	12	16.2	47.7	11.1	26.3	1.4	6.4	0.850685357368902	2.15951242022236	5.73732608500658	0.0373199250575559	3.04686928696249	2.61977948823432
kentucky	2007	28.7	13.6	14.4	14.7	11.6	12.9	18.3479041546085	35.3143357709797	26.6478997974379	6.6	48.930678344368	13.6	12.1	15.4	40.7	12.5	26.5	2.2	7.3	0.16442397147784	0.937150622637319	7.59521336214722	0.0427445741739782	0.804154404813044	1.30426356497765
louisiana	2007	30.7	12.9	13.5	14.4	10.8	12.2	18.2570099842223	35.5385418481264	25.8989559743576	6.4	48.642202886236	13.2	11.6	14.6	41.7	11	32.2	2.6	7.2	0.505054034236435	1.39348141853963	31.6288953424994	0.0419966067300785	0.950595406134905	1.27904474140991
maine	2007	25.2	11.1	14.3	16.7	13.2	14.8	24.6550826425173	36.1221810993493	28.1226437316694	6	48.7432878810999	12.7	11.7	15.8	46.1	12.4	25.8	1.4	6.6	0.573713926512689	0.965527817571574	1.11235363917744	0.0224717906904534	0.291374096857973	1.79819876450702
maryland	2007	26.3	12.6	15.1	15.4	11.1	11.8	32.2632591023736	28.0925065872132	26.7390471734611	5.5	48.3413973939652	7.4	7.9	12	64.2	9.4	33.3	2.7	6.1	0.232061262179745	4.89471630786581	28.9412147066823	0.0537524936173364	3.25660016545801	2.05291808404754
massachusetts	2007	21.7	12.7	15.2	15.4	11.3	13.3	35.0319861815735	28.2134073972507	24.9737406848786	6.1	48.4894697550527	8.6	8.3	11.7	59.5	9.1	35	1.8	6.3	0.175929163200773	4.81652403850999	5.96324976685161	0.0304817779900167	4.49713206160544	1.87135790429249
michigan	2007	28.2	12.4	14.2	15.3	11.4	12.7	22.551987952155	32.3488568560037	32.2434394718598	9.6	49.2327207530077	11.5	11.5	15	48.2	11.1	31.2	1.5	6.4	0.518555629755967	2.38501037845983	14.0653299869676	0.0235111383024839	1.66565691887724	1.89580395682132
minnesota	2007	26	13	14.3	15.6	10.9	12.2	28.3256121315384	28.7033579852546	33.402560964307	5.4	49.8302204027573	9.4	9.8	14.8	55.5	9.5	30.1	1.2	5.5	0.995917170567073	3.47659054017213	4.34425672822239	0.0268584415831782	1.37597566271184	1.84621002570214
mississippi	2007	32.6	12.6	13.4	13.8	10.8	12.4	16.9193155177012	32.1475855602874	29.2146410746991	9.3	48.4322757585776	14.7	12.7	14.9	36.7	10.7	31.3	2.9	7.7	0.376320969170391	0.692308614714684	37.517357393573	0.0608814969242339	0.656060655375439	0.90746663423308
missouri	2007	28.2	12.9	13.8	14.9	11.2	13.4	22.4561965737558	33.6766426284842	29.1478165124094	6.3	48.743649436115	12.3	11.9	15.7	45.3	11.7	27.9	2.1	6.6	0.382994395598133	1.38848652230236	11.2959360643983	0.130460336672385	1.04026340433603	1.88709031260978
montana	2007	22.6	12.2	12.5	15.9	12.6	13.7	24.1713126685732	33.3264774128841	31.9774623548068	5.2	49.9944146384496	13.5	11.6	17	43.1	12.2	27.8	1.4	5.8	6.17375589986439	0.526172377829351	0.622324115920786	0.0808050437380789	0.575970835016772	2.42498650639289
nebraska	2007	26.5	12.7	13	14.6	10.5	13.3	25.107626895779	30.8283121077423	33.4101596497005	4.6	49.5412130593817	11.9	12.1	16.3	47	9.7	28.4	1.2	6.5	0.667654323213892	1.44998424971444	3.96338044518929	0.165955602790759	2.59471162325993	2.00363918941536
nevada	2007	24.6	14.7	14.9	13.9	11.2	11.1	19.9344811660193	31.7462075335923	31.2939605435364	5.6	50.7508823247376	9.8	10.1	15.9	55.4	13.5	28.8	2.3	5	1.25271791881287	6.06549044157946	7.41558177300691	0.533682703004855	7.80889551731477	2.97137034562494
new hampshire	2007	25.1	11.4	15.3	16.7	12.1	12.6	29.7346698386795	31.6078958544282	28.8475266163994	5.1	49.183935894357	8.3	9.2	13.4	60.9	11.4	28.1	1.3	5.5	0.207245931839116	2.03598038649428	0.953468082454546	0.0204434014172065	0.770769431871035	1.24111966001635
new jersey	2007	24.1	12.2	15.6	15.4	11	13.1	31.4281873041718	31.339913926179	24.1220278803808	5.9	48.9526958572034	8	8.1	11.6	62.8	8.2	31.8	2.2	6.8	0.207485217455376	7.46592185974543	13.6523131688986	0.0193071085158509	7.5159568589165	1.6290502330208
new mexico	2007	25.1	13.2	13.1	14.4	10.9	12.8	21.9703882157282	29.6339112785528	30.079958456369	5.6	49.6087394633779	13.2	12.6	15.7	41.9	12.7	32	2	6.2	9.01130251812896	1.37092209562342	2.2663922047398	0.044875032679075	15.5580316917227	2.69077599794915
new york	2007	25.5	12.9	14.8	14.8	11.1	13.2	29.2236017408291	29.360058092594	25.5562820739829	6.2	48.5208803585126	10.3	9.4	13.1	53.2	8.2	36.1	3	6.7	0.330940495640705	6.88561332786879	15.6027167756372	0.0433988890609874	9.21503768655887	1.88919121001233
north carolina	2007	28.7	13.1	15	14.2	11.2	12.2	23.4209511827139	30.2225853763675	29.152699211524	6.9	48.839944500803	12.3	11.9	15.3	45.1	10.1	28.4	3	6.4	1.11862533980677	1.8044633326535	21.2788123913479	0.0460433204517984	4.21298589388052	1.56567154822983
north dakota	2007	27	12.1	12.1	14.9	11.1	14.4	22.7981811555391	28.7516027899822	37.6185923637931	3.5	50.4721633852575	14.4	11.3	15.4	44.2	8	29.8	1.1	7	5.14932430848112	1.04859195110323	0.828650258318157	0.116301790641145	0.43581907568214	1.7038837607372
ohio	2007	28.1	12.6	13.9	15.3	11.3	13.5	22.1205156021203	36.4888270864437	28.042143648253	7.2	48.7445753727876	11.6	11.6	15.5	47	11.6	29.4	1.8	6.8	0.178025183229285	1.55182949348984	11.7265521325392	0.0323016203919502	0.898323411602264	1.63435385465858
oklahoma	2007	28.8	13.3	13.1	14.1	11	13.2	20.5461555171257	33.4180271356203	30.4518630104405	5.4	49.559562946671	13.6	12.4	16	41.8	12.8	25.5	2.1	7	6.79277121490077	1.60021961034093	7.47327576578878	0.0744751080635477	2.87616564325594	6.2631796613843
oregon	2007	26.3	13.9	13.8	15	12.2	13	25.9624336342895	28.5397089743265	33.1559294217472	6.5	49.5602482217932	11.8	11.4	15.5	48.8	12.6	28.3	1.8	5.7	1.90353186362478	3.5797627990196	1.67719158735729	0.198427999802533	3.50886134723432	3.30779155453501
pennsylvania	2007	27.8	11.6	13.9	15.4	11.7	15.2	23.8693858700092	37.7731772305225	25.0323639886892	5.9	48.6780282337226	11.8	11.2	14.7	48.8	9.2	30.9	2.2	7.5	0.135842375550078	2.36723979617772	10.3708724476369	0.0212019954970694	2.031514723322	1.35402410013776
rhode island	2007	21.7	12.3	14.6	15.1	11.3	13.8	27.2631062039268	29.2468329098882	27.3402631313555	6.3	48.3130591625135	10	10	12.6	53.2	10.6	33.4	1.7	7	0.284166105771049	2.80148454575018	5.58756021750146	0.00548291222046601	6.43826240839755	2.11829477648625
south carolina	2007	29	12.7	14.3	14.1	11.9	13	21.4103743731816	33.0891305898742	27.608498940166	6.9	48.5459226096823	12.6	12.2	15.5	43.9	10	29.9	3.5	7	0.302696933940058	1.24146126706641	28.4405118395974	0.0443767952920667	1.41708538381277	1.21119611117703
south dakota	2007	27.2	11.9	12.4	14.7	11.1	14.3	22.4012703079272	33.2644587108258	31.5615621020913	4.1	49.9610029954221	13.2	13.4	17.3	42.6	9.9	29.4	1	6.5	8.14001243382755	0.837085460585395	1.09003221491683	0.0415716860395747	0.688507501114649	1.82701908404137
tennessee	2007	30.7	13.4	14.4	14.6	11.6	12.8	20.0099107803121	34.6604206482593	26.8257807442977	6.9	48.8370835180232	12.8	12.4	15.9	42.6	12.7	27.2	2.3	6.9	0.199684279889987	1.28662685433589	16.7155428077845	0.0629556099604351	1.37077881904306	1.28410927963417
texas	2007	28.6	14.6	14.5	13.6	9.5	10	22.5308000731464	28.0881538180206	28.4939779737496	5.9	49.8449698339802	11.9	11.6	14.8	47.8	10.6	29.8	2.7	5.5	0.465224364739851	3.37529774878077	11.5357687586961	0.071338390704967	12.4022794149022	1.85270230811257
utah	2007	22.4	16.2	12.1	11.5	8.1	8.8	24.5124957989909	28.0233238384141	37.156604095806	3.8	50.453591801401	9	10.7	15.9	55.8	9	28.6	1.2	3.9	1.17531650115487	1.9697731473956	0.962639821874776	0.802962201313258	3.07016515897827	1.98549897366302
vermont	2007	21.9	11.4	14	16.7	13.2	13.5	30.7021353781544	32.7016794604156	26.8199255661183	5.1	49.0849153486336	11.7	10.7	16.5	49.9	12.1	29.2	1.4	6	0.288609811767812	1.11886603547019	0.623416509189478	0.0125552511533125	0.212312516297682	1.60884275996613
virginia	2007	25.3	13.2	15.3	14.8	11.1	11.7	30.4905266829415	28.3185653036855	26.9974380422955	4.8	49.1182352490395	8.6	9.4	13.6	57.9	9.5	30.1	2.6	6	0.295963831339646	4.84051601569535	19.5702825602032	0.0672191238407327	2.83104802575592	1.99897796849129
washington	2007	25.9	13.8	14.6	15.3	11.5	11.7	27.5457749641852	26.5915210128933	34.4792800127342	6	49.8797234071236	9.4	10	14.3	55.3	12.1	29	1.7	5.3	1.37681141495981	6.63849494096244	3.36830115032657	0.426131620314315	3.88074436678857	3.623139113948
west virginia	2007	30.3	12.3	13.6	15.1	13	15.5	16.1091485466553	40.5992326839705	24.5748266852734	6.2	49.0510393011173	15.2	12.5	15.2	37	11.6	25.1	1.6	8.1	0.148672624976891	0.558819228105417	3.44347653328992	0	0.309431109222504	1.13623633097595
wisconsin	2007	25.3	12.6	14.2	15.5	11.1	13.2	23.2636730956974	34.861157692649	30.6032730601968	5.7	49.720760348755	10.9	11.4	15.3	50.7	10	30.1	1.2	6.1	0.824026535086153	1.94069950942938	5.99572625159775	0.038792210852536	2.51303189780136	1.37265158060854
wyoming	2007	24.5	13.1	12.5	15.8	12	12	21.2622649865131	32.4385442248078	36.7218326019566	3.7	51.0228946311421	11.5	10.9	15.5	51.9	13	26.4	1.5	5.8	2.50559455272268	0.56213300690473	0.630606506895167	0.0101371382667406	1.85260983493679	2.80760476636765
alabama	2008	32.2	12.8	13.4	14.4	11.6	13.7	20.0419452140684	31.6	29.9100345130469	7	48.455007614921	13.3	11.8	14.4	43.5	12	27.5	2.5	7.6	0.514082241146314	0.976833479911624	26.1833801668847	0.0241746927218516	0.717711662626826	1.3002209399601
alaska	2008	27.1	14.5	14	15.3	11.1	7.1	23.6952853813987	27.8717055628306	38.2466018111542	7.7	52.1000505614949	7.5	8.6	13.4	64.3	12.4	34.5	2.3	3.5	12.7259056991693	4.63737791293223	3.62571088441817	0.548453794516336	1.24626070789007	8.10339024294288
arizona	2008	25.6	14.3	13.4	13.1	10.4	13.3	22.7465067501304	25.7886706103286	34.463633448096	6.1	50.1323655652613	10.8	11	15.4	51	12.3	31.5	1.9	5.9	4.41140091505158	2.37556498435428	3.62694571534942	0.143688328630899	6.80868837478347	2.57459024211637
arkansas	2008	29.5	12.8	13.2	13.8	11.5	14.2	17.1240103211851	35.3350391597359	29.4500053427093	6.6	48.9796490146705	15	12.7	16	38.6	12.5	25.9	2.4	7.3	0.524166576194495	1.03194309709006	15.5017703361012	0.0671011665656881	2.18113812824168	1.97878398397417
california	2008	24.3	14.2	14.6	14	9.9	11.2	26.6085221458782	21.8865273338084	31.9025009446422	7.5	50.0141198878048	9.6	8.9	12.6	58.4	9.7	35.1	2.3	5.4	0.855300641249672	12.3752818060267	6.15017967081128	0.35960824085623	14.2240267384425	3.56533424440617
colorado	2008	19.1	14.9	14.6	15	11.1	10.4	32.4418040608783	23.6801121443249	31.9602242886497	4.9	50.3667205457443	9.4	9.8	13.9	56.2	11.9	29.7	1.7	4.8	0.968426482592415	2.55378325062517	3.79709830394278	0.110619469026549	4.75064460539784	3.07997479884425
connecticut	2008	21.4	11.5	14.7	16	11.6	13.6	32.9124610915012	27.8910457199257	27.6906906595439	6.4	48.8195936767762	8	7.6	11.1	63.7	10	31.8	1.4	6.4	0.231945601173523	3.46433218745752	9.45801673230033	0.0287897015124875	4.56470999516744	2.11675709146328
delaware	2008	27.8	12.4	14	14.6	11.8	13.8	25.1529169402938	31.1084872392296	30.2768250555501	6.6	48.4094459690388	8.9	10.4	14.2	56.6	10.9	31.9	1.7	6.3	0.303748058623833	2.89545660709295	20.5779001525612	0.0154622880521182	1.78549339588497	1.69409409317689
florida	2008	25.2	12.3	13.7	14.3	11.7	17.4	23.7120370787927	30.2290811125816	30.8049768257546	7.5	49.0863056883493	11.8	11.8	15.5	48.2	12.4	28.6	2.4	7.4	0.25930335207662	2.29367744160137	15.3607418893364	0.0412475979821413	2.62423110876381	1.8605722067574
georgia	2008	27.8	13.9	15.2	14.2	10.4	10.1	24.7696526350832	29.6729254937447	28.6716145807814	7	49.2236528241919	10.6	10.5	14.5	51.1	11.3	31.9	2.4	5.7	0.234922583128359	2.86320803027625	29.9825702599614	0.0335441448793195	3.56370145649111	1.38755474024504
hawaii	2008	23.1	13.4	13.8	13.9	11.9	14.7	26.2252211551683	30.2609658885964	33.83088539788	4.1	50.4219848191039	7.3	7.2	12.1	63.7	9.1	32.6	1.2	6.4	0.239869957879146	38.4610129809237	2.38053466935983	9.01957618316439	1.42509148438361	21.4015236788134
idaho	2008	25.2	13.7	12.7	13.8	11	12	21.5256669789565	28.7740236739694	37.1060474920726	5.5	50.2897331436341	11.5	12.2	16.7	47.6	11.7	24.9	1.3	5	1.08103603059687	1.21464796274616	0.522241530473496	0.0976495849892638	1.81872352042504	2.56179223738299
illinois	2008	26.9	13.6	14.1	14.5	10.6	12.2	27.3008003559378	27.5458229158094	30.7212106410995	6.9	49.2473160618356	9.9	9.5	13.4	55.4	9.5	33.8	1.7	6.2	0.186217732981831	4.28045002915926	14.5766590779226	0.0192302266608917	6.50790090255724	1.72260510431138
indiana	2008	27	13.1	13.6	14.9	11.1	12.8	21.011926042762	34.5220181763557	29.8440371872549	6.9	49.1796815702943	11.5	12	15.4	48.1	12.3	28.2	1.5	6.3	0.245844619049829	1.32997908666301	8.58555524470612	0.0232405259572525	2.13256132550662	1.94124255581804
iowa	2008	26.7	12.1	12.8	14.8	11.5	14.8	22.3248888392709	32.7597923487926	34.9100146702508	3.9	49.3067408878499	11.3	11.5	15.8	49.1	10.2	27.7	1.1	6.5	0.329152785442541	1.57469117155811	2.53853632087584	0.0532213043749045	1.32117391942934	1.4912955857291
kansas	2008	28.1	13	12.8	14.7	10.8	13.1	26.9673229891207	28.0126877117888	33.9847226680935	4.4	49.5817830267932	10.9	11.6	15.5	50.1	11.2	27	1.3	6.2	0.731692345904942	2.14118953626058	5.6241421716449	0.0697325681070213	2.48143022425052	2.70440314417512
kentucky	2008	30.3	13.3	14.2	14.8	11.8	13.2	18.1015274606174	34.292966247187	29.0195737978217	6.9	48.8794154469936	12.9	11.8	15	42	12.5	26.3	2.1	7.1	0.17637779045241	1.02388127174711	7.42117165915753	0.0637583460307385	0.806840553774731	1.44573572142147
louisiana	2008	29	13.2	13.1	14.6	11.1	12.2	18.2954993039178	34.4702391017497	28.1619971793458	6	48.5085231781293	13	11.4	14.7	44.3	11.6	32.1	2.7	7	0.631745381105814	1.46345466895318	31.85506652314	0.0256189585734638	0.840324512854369	1.1413812835597
maine	2008	25.9	11.2	13.9	16.7	13.5	15.1	23.3479512717254	34.8262815891408	31.1023285126645	5.9	48.6631531931185	12.1	12.1	14.9	46.9	13.6	26.9	1.1	6.6	0.538567183407573	0.817345965227854	0.93675747613289	0.024535571261022	0.266548976950236	1.607573667483
maryland	2008	26.7	12.8	14.7	15.6	11.3	12.1	32.4028612223304	26.9517292084394	28.4502985972742	5.4	48.4243193114452	6.8	7.5	12.2	65.2	9.8	33.5	2.7	5.9	0.283815118475816	5.07512340694586	28.8520992893173	0.028347785615478	2.40143198031382	2.1299003105831
massachusetts	2008	21.5	12.7	14.7	15.4	11.6	13.4	35.0938640123837	26.8721575675727	26.6677639709771	6	48.5106495616244	8.3	7.7	11.2	61.2	9.1	35.3	1.9	6.2	0.22051512419192	4.95875094471856	6.26346671197314	0.00863346951438812	3.9491736415405	2.05992120304705
michigan	2008	29.5	12.3	13.9	15.4	11.7	13	22.6097081163992	30.829036237311	34.0451341935489	9.5	49.1676048456218	11.1	11.2	15.2	48.8	11.2	31.8	1.4	6.2	0.541504697092655	2.31601745882559	13.8840288853154	0.0281203772069198	1.44044707900956	2.16869787158834
minnesota	2008	25.2	13.2	13.9	15.6	11.1	12.5	28.9081629671941	27.7073469626245	34.4661226636202	4.9	49.7342633016327	9.2	9.4	14.3	56.6	9.7	30.4	1	5.5	1.04957615260001	3.52034798912649	4.41727279919347	0.00886906407237923	1.0650156032314	1.80223979305773
mississippi	2008	33.4	12.8	13.3	13.8	11	12.5	17.4546612384325	30.0570881155537	32.402554607496	7.8	48.5888604779526	14	12.5	14.7	38.3	11.3	31.1	3	7.4	0.413663837899312	0.764440971912647	37.4834020617855	0.023276247542212	0.704378724965273	0.876908805431669
missouri	2008	29.1	13	13.3	14.9	11.4	13.6	23.043324940001	31.8337465635295	31.0881118164698	6.1	48.8123107007319	12.1	11.7	15.7	47.1	11.7	28.3	2	6.6	0.351207497794592	1.41594372425086	11.1340152124508	0.0714357606775148	0.857838099805383	2.00551288524859
montana	2008	24.3	12.1	12.2	15.6	13.1	14.1	24.5327977102617	31.7196768012367	33.7066660583599	4.7	49.7453072025139	13.5	13	15.6	43.7	12.3	28.6	1.2	5.9	6.05009096171339	0.669085421318118	0.538017861572811	0.0748366823782353	0.639212767716861	2.40521376002646
nebraska	2008	27.2	13.1	12.7	14.5	10.9	13.4	24.6700782183246	29.1834419802842	35.7604954450561	4	49.5141390308125	11.9	11.5	15.5	49.7	10.4	28.1	1.2	6.2	0.764873569611849	1.49705735906948	3.99106890534655	0.0494552077118724	2.6087902426333	2.17546842268166
nevada	2008	25.6	14.5	14.9	13.9	11.2	11.3	20.004059014235	29.3617913571659	33.4298110285776	7.3	50.9331131423482	9.1	10	15.1	56.4	14.2	29.9	2.1	5.2	1.32749165726663	6.02580526558486	7.39244825428521	0.431856876885215	4.34264414554911	3.21871633629686
new hampshire	2008	24.9	11.3	14.8	17	12.6	12.9	30.7438440146817	29.4517645851356	30.4229797320743	4.5	49.2028858291743	8.6	8.3	12.9	61.7	11.3	27.9	1	5.9	0.175785391344792	1.9928424262184	0.983425405966975	0.0199877033824818	0.621974769894415	1.38143149955655
new jersey	2008	23.6	12.2	15.2	15.6	11.2	13.2	32.0053998996045	29.5929941786561	25.7086117430833	5.9	48.9707360450903	7.5	7.6	11.5	64.2	8.2	32.6	2	6.5	0.238544381728136	7.63885633678431	13.6248322950764	0.0154215395487628	5.84229880678285	1.87693611440087
new mexico	2008	25.7	13.1	12.9	13.9	11.3	13.2	22.0088459063629	26.5864221262658	32.8662782321542	6	49.3558615490366	12.8	11.6	15.7	44.2	12.4	32.7	2	6	9.2153323294812	1.3538397344025	2.27746432595764	0.0372916956433221	10.4767995258915	3.19075810993592
new york	2008	25.1	13	14.4	15	11.4	13.4	29.4620788904444	27.6067461870662	27.1977847888708	6.3	48.5471206518813	9.8	9.2	12.6	54.9	8.4	36.7	2.7	6.5	0.372364772070944	6.987861703698	15.9116661998532	0.0303125190960405	7.5261449325272	1.99543393310015
north carolina	2008	29.5	13.2	14.6	14.4	11.5	12.3	23.7775827190047	27.9340049092825	31.6828708890774	6.8	48.9141671584034	11.7	11.7	15.5	46.8	10.3	28.8	3.2	6.3	1.04379395676663	1.85321326932406	21.2252995799148	0.0454978490447295	3.73863068823412	1.69952248944799
north dakota	2008	27.8	13.2	11.4	14.7	11.3	14.6	24.2365309978705	27.0837593353529	38.4771536546594	3.2	50.346775664439	12	12.3	16	46	8.1	29.3	0.6	6.9	5.30117026069361	0.840866681943814	0.953262840208829	0.0417783223509348	0.561045455750053	1.30432545936668
ohio	2008	29.3	12.7	13.6	15.3	11.6	13.7	22.1704079320036	35.0638775107361	29.979796143661	7	48.7555883687057	11.3	11.3	15	48.5	11.8	30	1.8	6.6	0.18493963473508	1.52453745502098	11.719828903413	0.0140345867240819	0.634577495383474	1.82118787279371
oklahoma	2008	31	13.2	12.8	14	11.1	13.5	20.0513329318068	32.2515085753213	32.5498036710445	4.6	49.2792175185271	12.9	12.4	15.8	43.3	12.9	25.9	2	7	6.45207874782318	1.69689385538666	7.16570927483574	0.0928518617457193	2.19061207826462	6.59056035357286
oregon	2008	25	13.8	13.5	14.9	12.6	13.3	25.7945217295796	26.4777201537133	35.6723937352677	6.7	49.7282892619114	11.2	11.2	14.7	50.2	12.8	28.7	1.8	5.7	1.68744030437513	3.42638375118072	1.73197785787032	0.261710896397419	2.69494414336449	3.49567025324137
pennsylvania	2008	28.4	11.7	13.6	15.5	11.9	15.3	24.4025279698909	36.6134147259474	26.3841903552086	5.7	48.6510705616415	11.1	10.8	14.4	50.8	9.2	31.3	2.2	7.5	0.141168108459009	2.38791241745144	10.3472696908545	0.0259312954023604	1.84239925856418	1.48386776999455
rhode island	2008	22.1	12.3	14.1	15.3	11.5	14.2	27.6250321359817	27.6343045676266	29.1310609312807	7.5	48.2356098470862	9.8	8.8	12.9	54.7	11	34.4	2.2	7.1	0.479640041568804	2.87327224901693	5.44058363818392	0.0393038367396659	6.06906435931891	1.88572766342973
south carolina	2008	30.7	12.6	13.8	14.3	12.2	13.3	21.5136387504205	31.1517628105576	30.2695849542244	7.7	48.6460333050583	12.6	11.5	15.1	45.1	10.1	30.9	3.2	7.1	0.275302468860217	1.09960266083307	28.0770570114737	0.0245546676190901	1.42062145631501	1.55560516094469
south dakota	2008	28.1	12.3	12	14.9	11.5	14.4	22.6231582557764	32.5275204638247	34.5337892209565	3.7	49.936955510735	11.4	12.2	16.1	46.4	10.3	28.4	1.1	6.6	8.1715357239671	0.821816626336431	0.944423857924829	0.0254913615371415	0.769590422211556	2.16800921170762
tennessee	2008	31.2	13.4	14.2	14.7	11.9	13.1	21.1520358269565	32.8070747871563	29.1235633670447	6.9	48.7002501090929	12.8	12.1	15.9	43.8	12.5	27.1	2.2	6.8	0.24924021156938	1.31909054515544	16.3402301055144	0.0467104153767534	1.06246484248791	1.54459742476453
texas	2008	28.9	14.5	14.3	13.5	9.7	10.1	22.7694960517229	26.2580788280476	30.7286925843638	5.2	49.9332222741719	11.5	10.8	14.4	50	10.7	30	2.7	5.5	0.498833105999949	3.45846137707057	11.4286799500834	0.0754060081619687	8.71063536303364	1.95395037623668
utah	2008	23.1	16.2	11.9	11.5	8.2	9	25.0921876416545	25.5074218358586	39.1148436717172	4	50.4274922307362	8.4	9.8	15.8	57.6	9.4	29.6	1.3	3.9	1.06441837960784	1.96606958570748	1.0963578743645	0.746229385504586	2.09507006224182	2.05468889324169
vermont	2008	23.3	11.3	13.4	16.8	13.5	14	29.2093288046625	33.1521405892283	28.024425164188	4.9	49.1383778389428	9.8	11.2	14.8	52.3	12.6	29.4	1.3	5.8	0.238382667761199	1.19191333880599	0.748466850161765	0.0091747549374668	0.376647834274953	1.53991018397798
virginia	2008	25.8	13.1	14.9	15	11.3	12.1	30.653987436548	26.3756539718587	28.9905959296244	4.9	49.1983680454684	8.9	8.6	13.3	59	9.6	30.2	2.6	5.7	0.309006628705116	4.81818395953502	19.5702739407413	0.053391073264832	2.31382340966875	2.13664690930944
washington	2008	26	13.8	14.2	15.2	11.8	12	28.0447081438003	24.5645136275999	36.0892140169599	5.6	49.8913764439879	8.8	9.7	14.1	57.2	12.5	29.3	1.6	5.1	1.38955393799326	6.48293599363833	3.35183221706877	0.443899918524699	3.97882252920346	3.97230267280521
west virginia	2008	31.9	12.4	13.3	15.1	13.2	15.7	15.9784674916643	40.008025358706	26.159418723038	5.7	48.9494992471623	14.2	12.7	15.5	38.2	12.1	25	1.8	8.2	0.135466704290183	0.52847446193595	3.4036973922935	0.0180218113518673	0.165613281689178	1.39126179133498
wisconsin	2008	26.1	12.7	13.8	15.5	11.5	13.3	23.6066900197041	33.4061750018245	32.2124066486654	5.1	49.7153679622912	10.5	10.9	15.2	52.6	10	30.4	1.1	5.8	0.861696441770813	2.04485881938206	5.78157160808306	0.0166134562243424	1.32902319274026	1.60580159659756
wyoming	2008	25.2	13.6	12	15.5	12.1	12.4	21.2082468495182	31.0236819866568	38.9623862120089	3.3	50.5543790879122	9.3	10.8	15.6	53.5	12.6	25.9	1.3	5.4	2.04367448391869	0.700624028475523	1.06257556301486	0.0337921557142535	1.5159536521811	2.77283411055291
alabama	2009	31.6	13.2	13.1	14.3	11.7	13.8	20.0944677690338	30.9348853171764	30.9404175481426	11.1	48.4375756576963	13.8	11.8	15.4	40.7	12	28.2	2.8	7.3	0.511307985120334	1.09180692453216	26.1062694904844	0.0461060656129027	0.906214613435363	1.36098904412845
alaska	2009	25.4	14.6	13	15.4	11.4	7.4	23.020649330726	29.0503913888625	37.7182514792382	9.5	51.6395050345539	7.3	8.4	13.3	63.6	11.7	34.1	2.1	3.6	13.1648610612006	4.8156478489505	3.87516768722628	0.766099763340888	1.68123893121137	7.35017674269442
arizona	2009	25.9	14.5	13.2	12.9	10.6	13.1	23.1949457576758	25.7734144353704	34.6367053364842	10.6	50.1392709093605	11.5	11.1	15.4	48.6	12.2	32	1.9	5.5	4.45959521378676	2.54527972287727	3.85111506178649	0.171928163743534	6.21418731800858	2.78002079512076
arkansas	2009	31.5	13.3	12.8	13.9	11.7	14.3	17.1319156923221	34.8382004039926	30.4699520516583	9.1	48.9195175552441	15.1	12.8	15.8	37.5	12.6	25.6	2.6	7.2	0.63129661354237	1.11446815137829	15.4972745678243	0.0806035750748412	2.29465815293568	1.97449341570195
california	2009	25.5	14.5	14.1	14.1	10.4	11.2	26.8073281944908	21.9474351319282	32.0309008004705	11.3	50.09887271309	9.7	9.3	13.1	56.9	9.6	35.5	2.3	5.2	0.800166897247916	12.4960472558811	6.08183657532302	0.372126103413526	13.7911431693119	3.80552130986311
colorado	2009	19	14.6	14.2	14.8	11.3	10.6	32.4859612622572	23.1037338881369	32.8486547777928	8.5	50.3325340892717	9.8	9.7	14.1	54.8	11.3	30.6	1.7	4.4	0.977999294690997	2.5914931455269	3.87981646044737	0.114174880013883	4.60733553205056	3.22674888372511
connecticut	2009	21	11.7	13.9	16	12	13.8	32.6705675348173	28.2754515324049	27.4408036341705	9.2	48.7788947351667	8.3	7.8	11.8	62.1	10.4	32.3	1.5	6.1	0.278572987771325	3.52549308072563	9.58685019532227	0.0275418044230603	5.27648674582638	2.23185253737045
delaware	2009	27.6	13.1	13.3	14.5	11.9	14.2	26.4935040200012	31.6784752298934	28.9090372635098	8.6	48.4526426865449	10.3	9.9	13.6	56.4	10.9	31.7	2.2	6.7	0.309109930608436	3.06534014520032	20.764369205601	0	1.81217956394712	2.1346209901008
florida	2009	26.5	12.6	13.1	14.3	11.7	17.3	23.2353693885937	30.385584774059	31.3498810473359	12.1	49.1495535460222	12.7	12.2	16.3	44.8	12.5	29.7	2.4	7.3	0.311333997807419	2.38800161981067	15.6361843090794	0.0480419403010114	2.77042754791531	1.93030315241114
georgia	2009	27.7	13.8	14.7	14.1	10.5	10.3	24.6812556975357	29.4188733293093	29.2090448508353	11.2	49.1079802844806	11.7	11	14.6	47.5	11.3	32.7	2.5	5.7	0.229916724750339	2.96810191580993	29.9731178830122	0.0635249360299621	3.28744596082025	1.62644794175239
hawaii	2009	22.9	14.7	13.3	13.7	11.9	14.6	26.9758402980826	30.2955690659639	33.0315075704951	7.1	50.545716496111	8	9.2	12.7	60.7	9.2	31.3	1.5	5.9	0.268457308570714	37.0711207262631	2.26277778035143	8.80844177402643	1.04124684020266	23.6497222775557
idaho	2009	25.1	13.4	12.4	13.3	11.3	12	21.1779310210188	29.5239545156865	36.9320763088631	9.6	50.2298808190705	12.7	12.9	16.8	44.7	11.1	25.4	1.8	5.1	1.47121136549918	1.11676729410836	0.662439731893044	0.0805407681842618	1.79214530201494	2.52736283648413
illinois	2009	27.4	13.8	13.6	14.6	11	12.4	28.0523719585857	27.4333836670898	30.674153773563	10.6	49.2556897306662	10.6	10	13.5	53.5	9.7	34.2	1.7	6.1	0.190969937513211	4.37963661724427	14.5471611317658	0.0149801605820544	6.57605812488202	1.79266202952982
indiana	2009	30	13.1	13.3	14.6	11.4	12.9	20.6835173195704	34.8611724398568	30.4366292354117	11	49.1942925494227	12.4	12.2	16.3	45.5	12	28.9	1.5	6.2	0.213136527412798	1.41042201810866	8.82270014555248	0.0181064851264488	2.04351067776637	1.83200887171065
iowa	2009	28.5	12.5	12.2	14.6	11.8	14.8	23.0065010449016	31.9879111011776	35.394674001995	6	49.3160745341285	11.9	11.1	16.3	47.9	10.3	27.7	1.1	6.5	0.368368576032704	1.52171462938564	2.54038007790929	0.0141961536070365	1.4952506053313	1.80370941836663
kansas	2009	28.8	13.1	12.6	14.3	11.2	13	26.6235101266738	28.3239731939738	34.3295185205659	7.2	49.5918576587399	12.1	11.3	15.9	47.7	11.5	28.2	1.4	6.2	0.828488686639844	2.18643248223413	5.57776203398177	0.0598138108883131	2.12339028653512	2.90565275989651
kentucky	2009	32.4	13.3	13.6	14.8	11.9	13.2	19.2692423372002	33.9981907257177	28.6361854856468	10.1	48.9445223154795	13.5	12.2	15.3	40.3	12	26.7	2.1	7	0.238032707998145	0.977141767032991	7.49143566707687	0.0287428725209562	0.859782764151055	1.63720792663521
louisiana	2009	33.9	13.8	12.8	14.2	11.3	12.3	19.4779601095771	33.8791153524621	28.4623347729355	8.4	48.5685905581295	13.3	11.5	14.7	43	11.3	32.7	2.8	6.9	0.495004982106269	1.49100326886722	31.9654208878033	0.0376885876374309	0.956283909711234	1.38737634893087
maine	2009	26.4	11.2	13.1	16.5	13.9	15.5	24.7246021464697	34.4395977232212	30.7566046838667	7.2	48.7614740487946	13.1	11.7	15.9	45.5	12.7	28.1	1.1	6.7	0.52074602082529	0.930743434162608	1.33224506391181	0.0104680190639315	0.293256244211299	1.98353790219381
maryland	2009	26.8	13.2	14.1	15.6	11.6	12.1	32.8857714869618	27.3211585456706	27.8902426871487	8	48.5246719085502	7.2	7.8	12.1	64.1	9.6	34	2.5	5.9	0.283289101212427	5.09008017927256	29.0001470310088	0.0434250294500654	3.09733628237533	2.2669795374243
massachusetts	2009	21.8	12.9	14.1	15.7	11.9	13.6	35.1089050008071	26.5467680881709	27.1664001463365	9.1	48.5923670985156	8.4	7.8	11.8	59.9	9.6	35.7	2	6.3	0.149948730486153	4.98490427137763	6.31782063389776	0.0379004629801654	3.75969862837936	2.32870211616227
michigan	2009	30.3	12	13.5	15.4	12.1	13.4	22.4280620113341	30.8121527966828	34.3541823145816	14.7	49.1806245045627	12.3	11.7	15.3	45.6	11.3	32	1.5	6.1	0.500224329111519	2.42601427300868	13.9271616966041	0.0270117727396146	1.22716499659419	1.98114752791125
minnesota	2009	25.4	13.3	13.3	15.4	11.5	12.7	28.7905391387133	27.9130262541408	34.162358187373	8.2	49.6627084158167	9.9	10	14.2	54.9	9.7	31.1	1.1	5.1	1.04633023908063	3.72265469601982	4.42606312123603	0.0570238776806492	1.38875833971837	1.98005588453947
mississippi	2009	35.4	13	12.6	13.7	11.1	12.7	17.4847584098642	30.7734458885464	32.0095931022059	10.7	48.6098897152977	15.1	12.2	14.6	37.1	11.3	31.7	3.1	7.2	0.458571082074637	0.780692114758963	37.1292508526434	0.0115853815520075	0.815820888646191	1.24160059837479
missouri	2009	30.6	13	12.9	14.9	11.7	13.7	23.1223408618462	31.7647933051147	31.2901842888495	9	48.9089582101617	12.2	11.8	15.7	45.4	11.8	29.3	2	6.4	0.313599150240999	1.45023532044666	11.1757504701399	0.0636150164173172	1.01486744227217	2.11901970412086
montana	2009	23.7	12.1	11.6	15.1	13.2	14.5	24.3872191687914	31.222324347354	34.2352890037999	7.9	49.8053824196991	14	12.1	16.6	42.4	12.5	29.3	1.4	6.7	6.73966578084471	0.538467613480767	0.301952124588072	0.0286157074592636	0.753854658873074	2.22935848507009
nebraska	2009	28.1	13.3	12.2	14.1	11.1	13.4	24.7405515370705	28.4546749473809	36.0380058103341	6	49.587058379559	12	12.3	15.6	47.3	9.8	29.5	1.4	6	0.933641021873271	1.6649579043338	4.27429921263349	0.0531553103546545	2.83220399171334	2.09248244761558
nevada	2009	26.4	14.7	14.3	13.7	11.2	11.6	20.0277745120521	29.1459905201458	33.8107807422396	12.1	50.9434619015279	10.4	11	15	53.4	13.7	30.5	2.3	5	1.17434740085922	6.61174347400859	7.66906853165903	0.528662528825217	4.51741052595736	3.33303696248891
new hampshire	2009	26.3	11.1	14.1	16.8	12.8	13.5	29.3643855439377	30.1558848986468	31.0144288209337	7.8	49.356133099296	9	8.8	14.1	58.7	11.9	28.7	1.1	6	0.243247834210973	1.89011569748787	1.25632750127399	0.010191948360795	0.808259252967933	1.27505048789234
new jersey	2009	23.9	12.8	14.4	15.6	11.6	13.4	32.0477336297186	29.5021777654284	25.7911454141866	9.8	49.007365860717	8.2	8.2	11.3	62.7	8.3	33.3	2	6.6	0.263294494323441	7.77494504888754	13.6526928916114	0.0191438880811784	5.45891356425433	2.14816932981462
new mexico	2009	25.6	13.6	12.1	13.7	11.5	13.2	22.527743016005	27.0555090405505	32.5748953412387	9	49.2127318352108	13.6	11.4	15.7	43.3	12	32.4	1.9	6	9.37566397683999	1.406349596526	2.16020433195284	0.0650355207394643	11.4740671483044	3.03577053159448
new york	2009	24.6	13.6	13.9	15.1	11.7	13.4	29.9851245290941	27.3839321947084	27.2563630179965	9	48.600342052354	10.3	9.5	12.6	53.8	8.5	36.9	2.8	6.4	0.328691013917952	7.03078732170018	15.704497511009	0.0316813698551484	7.54160399433962	2.00419590088823
north carolina	2009	30.1	13.1	14.1	14.1	11.4	12.7	24.0627476827972	27.5019822362323	32.5467533271538	11	48.8243218869352	12.8	12.4	15.1	44.1	10.2	29.6	3.1	6.3	1.06888647168007	1.96436711081813	21.0215050095492	0.0327900867338302	3.40234459780123	2.05593630621592
north dakota	2009	28.4	12.9	11.5	14.3	11.4	14.7	23.3065163378637	27.1982251566475	40.0684329311147	3.8	50.0558094378243	11.4	12.2	14.8	47.5	8.1	29.7	1	6.5	5.72873830475354	0.779786161732968	1.07630278707076	0.0333929046261541	0.606637767375132	1.60455998664284
ohio	2009	29.8	12.8	13.2	15.2	12	13.9	22.1860968372082	34.866610416804	30.1027733017265	11.1	48.7948905991651	12.3	11.6	15.5	45.5	11.9	30.5	1.9	6.7	0.173201203017159	1.55708678556778	11.812379225039	0.0199174452649284	0.675841629020038	1.7718815748037
oklahoma	2009	32	13.6	12.3	13.8	11.3	13.4	20.4209696260626	31.8	32.9132600670091	6.8	49.3285146661966	13.7	12.7	15.5	42.1	12.6	26.8	2.2	6.7	6.05698322507153	1.61782454808044	7.27985788096174	0.0854341546765029	2.46736550901127	7.14140030647808
oregon	2009	23.6	13.8	13.3	14.3	12.9	13.5	26.4595503932307	24.9933745297335	36.8404758864919	11.8	49.5394124460191	12	11.5	15	48.5	12.4	29.5	1.9	5.5	1.2706575628709	3.60066257900277	1.78259577374553	0.358239120757559	3.90008827241961	3.48246065969845
pennsylvania	2009	28.1	12.2	13.1	15.4	12.3	15.4	24.4971719115297	36.9537929064822	26.3749201935006	9.1	48.6807887841164	11.6	11.1	14.5	49.6	9.1	32.1	2.2	7.4	0.13297350121585	2.46724116360104	10.5143871362319	0.0239591894082612	1.82121573528491	1.53499069042688
rhode island	2009	24.9	12.7	13.5	15.5	12	14.4	27.595929437616	27.8853343110137	29.2797355181101	9.6	48.5165812293666	10	9.1	13.4	53.7	10.4	34.3	2	6.8	0.37039182156628	2.95686801005309	5.99795482188246	0.00721604164035818	6.2889701854048	1.81426478505216
south carolina	2009	30.1	13	13.2	14.2	12.2	13.6	22.0991394576233	30.4458401564225	30.763340073109	11.7	48.6522968963278	13.2	12	15.2	42.8	10	31.5	3.2	6.9	0.262932771381128	1.25700412299983	27.9271742214072	0.0595671091338719	1.4371305008592	1.48268826780074
south dakota	2009	30.3	12.7	11.3	14.2	11.9	14.4	22.528858887545	31.7010409908485	34.5474871791528	5.2	49.7354080526057	13	11.7	16	44.9	10.6	28.6	1.6	6.7	8.58006629877779	1.01060706587902	1.04999735346505	0.00726258427367387	0.952506391689634	2.0726676949173
tennessee	2009	32.9	13.4	13.7	14.5	11.9	13.3	21.127322103481	33.3819277288953	28.7646716635389	11.1	48.8085137607219	13.2	12.3	15.5	41.9	12.5	27.7	2.5	6.7	0.207583747415527	1.37286392829768	16.5054649955354	0.0336072845854059	1.1479365349619	1.61648497662261
texas	2009	29.5	14.6	13.9	13.4	9.8	10.2	22.9102533706743	26.1500359090397	30.8529236876882	8.2	49.8993233154854	11.9	11.1	14.5	48.2	10.7	30.9	2.8	5.4	0.561005188299295	3.56475762421102	11.5273673930695	0.0780355271273831	8.37492820481326	2.14327143620476
utah	2009	24	16	11.9	11.3	8.4	9	24.4048956867128	25.2993880391609	40.0606576607396	7.8	50.4087881369201	8.8	10.5	15.8	55.3	9.2	29.5	1.5	3.9	1.12124951339021	2.03837429953329	1.16312309396202	0.807341307748552	3.33706580400866	2.18608102070983
vermont	2009	23.4	11.1	12.9	16.4	13.8	14.4	29.7776800536394	31.8326459433151	28.9534647526648	7.6	49.2651505404014	11	10.4	14.8	51.8	11.6	30.7	1.2	5.8	0.312660833762223	0.971757591353577	0.827489706639218	0.00611168296448791	0.331478383942357	1.79908646423057
virginia	2009	25.5	13.5	14.2	14.9	11.4	12.1	30.9353548892947	25.8672553083587	29.8386182119077	7.4	49.1180310025004	8.8	9	13.8	57.7	9.6	31.2	2.7	5.6	0.317230757910788	4.96643869591086	19.5714479631695	0.0779819830791656	2.20702840056377	2.4157161542082
washington	2009	26.9	14.2	13.7	14.8	12	12	28.1260504204981	25.0046106937197	35.7681936490184	9.5	49.9467377530219	9.6	9.8	14.2	55.6	12.1	30	1.8	5	1.3200844212992	6.62091970598099	3.4442869693939	0.446715619816047	3.74880987125977	4.25307182637963
west virginia	2009	31.7	12.2	13.1	14.8	13.6	15.8	15.8768072585113	40.3086019909338	26.6337973038422	7.7	49.0885421675293	15.4	12.8	15.5	37	12.1	25.1	1.7	8.2	0.176889805728944	0.627384564152641	3.09548917257444	0.0081328646312158	0.182989454202356	1.65465328993607
wisconsin	2009	29.2	12.5	13.1	15.5	11.9	13.4	23.2379499545372	33.8840411387005	32.3620500454628	8.2	49.6969993849445	11.4	11	15.5	49.9	10	31	1.1	5.8	0.856762799008413	2.12415208812943	6.0042541045849	0.0215039540041742	1.0530040634692	1.56248507897928
wyoming	2009	25.4	13.5	12.1	15	12.5	12.2	21.1062530001037	30.9283552315779	38.972201973616	5.9	51.2589339849707	10.8	10.4	16.2	52.4	11.6	25.6	1.1	5.7	2.57574365664101	0.670439304021901	0.946589009131497	0.0659599096036893	1.85073584801661	2.55975894317159
alabama	2010	33	12.6	12.9	14.4	12.3	13.7	19.7725957088883	31.1394411855765	30.9069851802941	11.8	48.5287018697686	13.7	11.9	15.2	40.9	12.6	29.2	2.8	7.3	0.580277341139465	1.1031496889013	26.3929226560185	0.0126637881277195	1.08024620410265	1.36221401467578
alaska	2010	25.2	14.5	13.1	15.7	12.3	7.5	24.402923325723	26.9843063165906	38.2139396879756	9.6	52.1630006232624	8.1	8.9	12.2	61.9	12.5	31.6	2.1	3.8	14.6416241237561	5.4788265859927	3.46099707977058	1.06977037332717	0.909823035497945	7.00813042290804
arizona	2010	25.2	13.4	12.8	13.1	11.5	13.8	23.2589119001716	25.843220771811	35.7944619546963	11.8	49.7479082787461	11.5	11.9	15.5	47.4	12.1	31.6	1.8	5.4	4.45556155483145	2.71353502645961	4.11630536144528	0.189904886963716	6.43627888078354	2.64365377002518
arkansas	2010	30.9	12.6	12.8	13.9	12.1	14.4	17.669783069348	34.3234924061605	30.4722125913152	9.6	48.9743312411051	14.8	13.7	15.7	38.3	12.8	26.4	2.6	7.2	0.637491845238543	1.1377304126566	15.8957436423666	0.174219247906802	2.10117312190624	1.68253351067872
california	2010	24.7	14.2	13.9	14.1	10.9	11.4	26.962862569589	21.7566158980625	32.2618791494256	12.8	49.7210755642606	10.2	9.3	13	56.2	9.6	36	2.3	5.1	0.754786634513686	13.1219453461629	6.01443457014247	0.382689257645438	13.0818107928641	4.19894711457328
colorado	2010	21.4	14.4	13.9	14.7	12	10.9	33.165271321563	23.586129280417	32.1913437701305	9.9	50.1352030898357	10.3	10.1	14	53.8	11.8	30.7	1.8	4.5	0.98251737794933	2.64991322165998	3.92383074034808	0.0974832795973754	5.58570081506083	3.41126120032774
connecticut	2010	23	11.8	13.5	16.1	12.4	14.2	32.8919606341551	28.0933074804882	27.2065090512114	10.5	48.6128742689903	9	8.2	12.4	60.2	10.9	33	1.5	6.1	0.157503075838821	3.75552861235988	9.97687215217582	0.0368178116577436	5.31051504959502	2.5436159675802
delaware	2010	28.7	12.3	12.9	14.8	12.4	14.4	25.2147681995099	31.762351160444	29.7584418336457	9.3	48.5244546100166	10.1	9.6	13.9	55.6	10.8	33	2	6.5	0.274514903269617	3.05433950269458	21.2972440704225	0.132367307608953	1.98406479885393	2.56688105502635
florida	2010	27.2	12.1	12.9	14.5	12.5	17.4	23.633936428842	29.9714086891591	31.3828926096924	13.3	48.8902436862792	12.6	12.2	15.7	44.8	13.1	30.2	2.6	7.1	0.360095664640096	2.40180528639159	15.9068361922943	0.0611622385559747	2.62973744656331	2.15991062299724
georgia	2010	30.4	13.6	14.5	14.3	11.2	10.6	24.5233785060984	29.7219375799556	29.4469176507945	12.6	48.8310066102883	12.2	11.4	14.2	47	11.3	32.5	2.5	5.5	0.227076473034424	3.25451911009909	30.6484564822946	0.026079560471376	3.30434105763995	1.84184707946503
hawaii	2010	23.1	13.3	12.9	14.2	13	14.5	26.6509996603645	30.1186301369863	33.4194407336126	8.1	50.1669452142494	8.5	8.1	12.8	60.6	10.1	33.2	1.5	6.4	0.195068864442539	38.9358186768904	1.49198347634717	9.89138477626848	1.10925249757814	23.7682611224086
idaho	2010	26.9	13.3	12.3	13.3	11.4	12.5	22.0039180211643	29.236247757092	36.5183467688995	10	50.1133348181616	12.2	13.2	16	44	12	25.3	1.5	5	1.3866810907124	1.19112921187438	0.564510483947946	0.133316363867765	2.17372490375131	2.32861370072226
illinois	2010	28.7	13.9	13.5	14.6	11.6	12.6	28.317401800265	27.5871210908123	30.6378989251676	11.4	49.0099871013113	11	10.2	13.8	52.9	10	34	1.8	6.1	0.230044523289662	4.59523765401771	14.5302567918222	0.0312072583971896	6.26802612377664	1.88909027571551
indiana	2010	30.2	12.7	12.9	14.6	11.9	13	20.6760305750469	35.2627925935601	30.2363166305866	10.8	49.2575980017937	13	12.5	15.9	45.1	12.3	29.6	1.5	6	0.251439731267624	1.58567261899901	9.04449666680584	0.0185036223806628	2.03188570092138	1.98249135175201
iowa	2010	29.1	12.6	12	14.4	12.4	14.8	22.9968919783125	32.4612358286932	34.5674518720683	6.7	49.3749760236704	12.1	11.7	15.9	48.1	10.5	27.9	1.3	6.5	0.299913144209139	1.69698313017253	3.1211033341279	0.016328495224243	1.52120589543927	1.81321709718045
kansas	2010	30.1	13	12.2	14.2	11.6	13.3	26.9139407684411	27.7589659824897	34.0073290272719	7.9	49.5645413055332	11.8	11.5	15.5	48.5	11.6	28.3	1.5	6	0.903024620090663	2.48225970552982	5.76457705018486	0.0310579752368608	2.46344304936155	3.12650284051065
kentucky	2010	31.8	13	13.3	14.7	12.5	13.3	18.7881152385163	34.3760837671771	28.8133297843864	11.2	49.2490105299584	14	12.2	14.9	40.6	13	27.4	2.3	6.8	0.211698961821481	1.10198041261165	7.74368158782734	0.0526889058331911	0.9609167961648	1.6440319115305
louisiana	2010	31.7	13.7	12.7	14.3	11.9	12.3	19.3954775528169	34.0355413732394	27.9222931338028	10.1	49.0075321924868	13.6	10.9	14.4	43.7	12.1	33.8	2.7	6.6	0.636257687774469	1.57289643037277	32.0291587481966	0.0965620563052734	1.28257208925256	1.53526627625198
maine	2010	27.4	10.9	13	16.3	14.5	15.9	24.7812277259288	34.388907844648	30.7527311474539	8.3	48.8780603916789	12.5	11.6	15.4	46.5	13.8	27.5	1.4	6.5	0.517939960845667	1.03030581507374	1.13900089411683	0.0452707848266792	0.153212606218745	1.77542828346893
maryland	2010	27.9	13.2	13.8	15.5	12.1	12.3	33.2041393168118	26.3299531145345	28.1877026121902	8.8	48.3858574050179	7.3	7.9	11.5	64.5	9.4	34.4	2.6	6	0.32713548020025	5.53000337712769	29.4142463630201	0.0366748462058817	3.02735127762236	2.76355854546385
massachusetts	2010	23.6	12.9	13.6	15.4	12.3	13.8	35.9650043101998	26.2265065125747	26.7892098706395	10.2	48.3459539618261	8.9	8	11.4	59	9.6	35.8	2	6.1	0.205589107879609	5.38656882896408	6.76000960158017	0.0165160599238645	3.74129170533885	2.75624522094157
michigan	2010	31.7	11.7	12.9	15.3	12.7	13.8	22.9815147878065	30.4872585651733	34.7539943630018	15.1	49.088571748488	12.9	11.5	15.3	45.7	11.6	31.8	1.5	6.3	0.581053606887683	2.44083213145252	14.0248101406276	0.0229611036070193	1.16330183909531	2.44788851999489
minnesota	2010	25.4	13.5	12.8	15.2	12	12.9	29.2729554591325	27.0894129549277	34.7934829774833	8.3	49.6253707690152	10.1	10.1	13.9	54.9	9.7	31.4	1.1	5.3	1.07841246838389	3.95124152070657	5.15348217823125	0.0391294064833548	1.25530450135051	2.40762597861177
mississippi	2010	34.5	12.6	13	13.9	11.8	12.9	17.5690192650171	30.1771575032884	33.0846862330098	12.3	48.5356069758077	15.3	12.1	14.9	37.6	12	32.2	3	6.9	0.42012958765483	0.887329311833257	37.3484698501971	0.00659924660845862	0.753559889509757	1.07177152061457
missouri	2010	31.4	12.9	12.4	14.9	12.1	14.1	23.3990057789834	31.7184325981837	31.2805195188112	10	48.9037697180112	12.8	11.8	15.5	44.9	11.9	29.4	2	6.5	0.360926722135955	1.55771183598497	11.7283173380078	0.0793331677848969	0.953448924832949	2.21023839808707
montana	2010	23.5	12.3	11.5	15	14.3	14.9	25.9581034962996	30.0365103124048	34.7622240328623	7.5	50.3820776709611	14	13	16	43.2	12.4	27	1.6	6	6.22112467680831	0.554446572704759	0.487941241177195	0.0597437879579937	0.41517895888376	2.41023798614994
nebraska	2010	27.5	13.2	12.1	14.2	11.7	13.5	25.9707270395595	28.0289409319134	35.7853197991625	6.6	49.5260947023894	11.7	11.9	15	48.7	10.5	28.8	1.5	6	0.929017186681374	1.59787678189102	4.40497828651098	0.123304427541303	1.86480874155731	2.19123495093227
nevada	2010	23.1	14.3	14.2	13.8	11.7	12.1	19.650524617022	30.4854276916802	33.7540753842526	14.1	50.4871994149318	11.2	11.3	14.7	51.1	13.6	31.1	2.4	5.4	0.991332679149403	7.29671431560998	8.01555252044448	0.601891119046439	6.34320549632816	3.8865772253777
new hampshire	2010	25.5	11	13.6	17.1	13.7	13.6	30.1582762283037	29.8956280098352	30.8842812040796	7.8	49.1622992514196	8.8	9.2	14.2	59.2	12.2	27.9	1.3	5.7	0.219326391541656	2.1359261641652	1.17318355143196	0.0225553802935845	0.792096351724196	1.60598864332805
new jersey	2010	24.8	12.6	14	15.7	11.9	13.5	32.8132663739543	29.5911624185391	25.5360369750633	10.8	48.6733925466482	8.5	8.1	11.1	62.7	8.5	33.2	2	6.5	0.215369345475335	8.237991079828	13.476422078471	0.0284038491078465	6.09376178759738	2.6053373786474
new mexico	2010	25.6	12.8	12.2	14.1	12.5	13.3	22.4043832232696	26.772703947428	33.3775049344465	9.5	49.4206004844303	13.7	12.2	14.8	43.1	13	32.6	2.1	5.6	9.4442605080903	1.22574218318899	1.9646338795275	0.0578431429495259	11.0841983182409	2.86659967511031
new york	2010	24.5	13.7	13.5	14.8	11.9	13.5	30.2378697623712	27.4096823171629	27.2392516621551	9.9	48.4086066607011	10.5	9.4	12.8	53.7	8.5	37.5	2.7	6.2	0.370209118751	7.39404947834146	15.5488242410654	0.0340186867116162	8.12532490372588	2.64738298218936
north carolina	2010	28.6	13	14	14.3	12	13	24.0414219117903	27.8830856023135	32.4700886522021	12.7	48.7070830925253	12.6	12.1	15.6	43.8	10.9	30.2	3.2	6.3	1.16880533486279	2.21412660991023	21.444151674863	0.0460594392671153	3.11986812191068	2.28788028059862
north dakota	2010	27.9	13.1	11.3	14.4	12.3	14.5	25.0311341457364	26.3107701291118	39.2128466802279	3.9	50.9185336079075	11.4	11.3	14.6	48.9	9.3	31.3	0.7	6	4.94945137057283	1.13847463080005	1.27516868075416	0.062861471996252	0.530467799062712	2.04225654893484
ohio	2010	29.7	12.4	12.8	15.1	12.6	14.1	22.6383170193399	34.6537085370314	30.2120201203902	11.4	48.8039977177891	12.7	11.7	15.3	45.6	11.9	30.6	1.9	6.6	0.184905196537295	1.7119095381817	12.239768755382	0.0129332217539564	0.808837793994582	2.0853433137584
oklahoma	2010	31.3	13.5	12.4	14	11.8	13.6	20.6759391587754	32.1617498793618	32.7422697576426	8.2	49.3458811995209	13.4	12.5	15.9	42.7	13.1	27.2	2.2	6.6	6.95818010039073	1.73410865613491	7.18111110343137	0.112555433684008	2.61235472666362	7.91615072113634
oregon	2010	27.6	13.7	13	14.1	13.5	13.9	26.2137326632679	25.384932812909	36.5758187028461	12.7	49.5495260822145	12	11.8	15.5	46.8	13.4	29.1	1.7	5.6	1.30178587569488	3.68813716850697	1.83299786895243	0.332616385127523	4.26107924626402	3.59378862540008
pennsylvania	2010	29.2	11.9	12.7	15.2	12.9	15.5	25.1170985190523	36.7068394076209	26.4202038177206	9.6	48.7197896398243	11.7	11.1	14.1	49.4	9.4	32.7	2.4	7.3	0.160736386503777	2.75565850461422	10.828277455756	0.021700080962231	1.79759756971682	1.88097529196365
rhode island	2010	26	12	13.1	15.3	12.5	14.5	27.5461398325176	26.9131395658872	29.9439298171109	10.9	48.267143831336	11	9.7	12.6	52.5	11.7	35.9	2	6.9	0.301647091897888	2.9384947658151	5.96664786121195	0.104854656629493	6.49870926197138	2.74749593023366
south carolina	2010	32	12.7	13	14.2	12.7	13.7	22.3696411582719	30.310757431611	30.905943010204	12.8	48.5954137685298	13.9	11.8	15.1	42.4	10.4	32.1	3.5	6.9	0.273385397704037	1.15734230138093	28.0824068785707	0.0354160807124283	1.53412885068994	1.82093008408407
south dakota	2010	27.7	12.8	11.8	14.4	12	14.4	23.977556833441	30.7591154052114	33.7688430506703	6	50.3599060827006	11.6	13.1	15	46.4	10.8	29.8	0.9	6.2	9.01461548165685	0.979958675408439	1.31579753154766	0.0100433210078105	0.742225918382095	1.97143042611851
tennessee	2010	31.7	12.8	13.6	14.5	12.4	13.5	21.093091784348	33.6397214580517	28.8544848068683	11.3	48.6877481261691	13.4	12.4	15.5	41.9	12.7	28.3	2.4	6.6	0.262769712959011	1.46357570368058	16.7731677892532	0.0320753977923506	1.39369884394855	1.6988949168124
texas	2010	31.7	14.3	13.8	13.7	10.3	10.4	23.2558319855879	26.2504370516736	31.0088913473028	8.8	49.6165951501822	11.8	11.2	14.4	48.9	11	31.1	2.8	5.2	0.511388593328596	3.83852248518972	11.7600253140561	0.0733575498768387	7.54287683066244	2.16987578232414
utah	2010	23	16.2	11.9	11.2	8.7	9	25.2894449895496	24.9846087304294	39.4737033403003	9.3	50.346285155714	10.2	10	15.2	54.9	8.8	28.5	1.4	3.8	1.24845622263386	1.8673358139421	1.03372304895174	0.936909434249041	3.72689196241701	2.35875134928573
vermont	2010	23.9	11.2	12.4	16.2	14.6	14.6	30.4969004571841	31.7892719912795	28.7138275515365	8.1	49.2318998019043	11.7	10.9	14.6	49.6	11.9	30.9	1.3	5.4	0.246341619272797	1.24816282190555	1.04862930538693	0.0297143587449677	0.353856476452169	1.64786887341044
virginia	2010	26.4	13.6	13.9	15.1	12	12.2	31.2296912524332	26.0560488776852	29.3061067127575	7.9	49.1233039533226	9.1	9.1	13.2	58.2	10	31	2.6	5.6	0.305023903321492	5.45824180767755	19.558528463103	0.0836052362374429	2.40134825126233	2.73281578422995
washington	2010	26.2	13.9	13.5	14.6	12.5	12.3	28.1686775576337	24.5490942784736	36.0299896743076	10.8	49.7950180413777	10	9.9	13.9	55.1	11.9	30.1	1.8	5	1.4787761754177	7.19147879989847	3.54529085642574	0.591430404881254	3.99404195658208	4.49633300990912
west virginia	2010	32.9	11.7	12.9	14.6	14.4	16.1	16.394626011218	40.729811966278	26.1461178090221	8.9	49.2542232276306	15.4	12.7	15.4	38.2	12.9	26.4	1.6	8.2	0.166884846758826	0.584582407618665	3.10193298392156	0.037810690878454	0.277889699580307	1.95035202778034
wisconsin	2010	26.9	12.6	12.7	15.4	12.4	13.7	24.2224907051673	33.1981282201248	32.2591599827227	8.9	49.6604403372525	12.1	11.5	15.2	49.1	10.8	31.1	1.1	5.9	0.838211316827993	2.26729809119482	6.15770700892121	0.0238444700948701	1.57891860671683	2.1227201251369
wyoming	2010	25.7	13.6	11.7	15	13	12.4	21.82964520669	30.0406768566098	39.3011390043531	6.3	50.8544449562414	10.1	10.1	14	54.1	12.4	24.9	1.6	5.5	2.58317684158311	0.673741274846756	0.817064096658753	0.0614746837685576	2.19253800092123	2.67831201502321
alabama	2011	32	12.7	12.8	14.3	12.7	14	20.2683239668199	30.6625313727452	31.8031811528641	11.6	48.3976438449718	13.8	11.7	14.5	42.3	12.4	29.1	2.7	7	0.508209896850548	1.12975093384193	26.6742526141328	0.0399563582455015	1.21803387233121	1.34194230793256
alaska	2011	27.4	14.7	12.9	14.9	12.6	8.1	23.3498442455028	29.2329149945275	37.7212119851448	8.8	51.5991022777902	7.2	8.1	12.6	64.1	12.4	32.3	2.1	3.8	14.1539300252657	5.25391646534333	3.20221718567961	1.07718363178999	1.18981400767658	8.33367924972119
arizona	2011	25.1	13.4	12.7	12.9	11.7	14.2	23.9089095954065	25.3860115538169	35.7789340536682	11.1	49.8034941739343	12.3	11.4	15	47.2	12.6	32.1	2	5.6	4.47067915875113	2.73500753181062	4.10242645397111	0.184203483067117	6.20431453581602	2.99719012943299
arkansas	2011	30.9	13	12.5	13.7	12.4	14.6	18.5184585635037	35.3182411207508	30.0523773875704	9.4	49.2804747753473	14.7	12.3	15.2	39.2	13.4	26.1	2.4	6.8	0.570868614105138	1.16889875659424	15.7715218522665	0.247755344745487	2.13565175244615	1.9479036439675
california	2011	23.8	14.3	13.7	13.9	11.1	11.7	27.2050846038463	22.1783189389314	32.2367207191436	12.3	49.7472561222153	10.4	9.4	12.7	55.7	9.7	36.3	2.4	5.2	0.768326637290249	13.1875161971088	5.9798107349927	0.389722866804953	12.5716334050658	4.22904255958148
colorado	2011	20.7	14.6	13.8	14.3	12.3	11.2	33.3247230930151	23.1729641771721	32.9035830800683	9.3	50.2098578876312	10	9.6	14	54.9	11.9	30.9	1.7	4.6	1.00994841303034	2.80957067665	3.9720754941178	0.116264162182741	4.32315456781939	3.3765856602452
connecticut	2011	24.5	12	13	16	12.9	14.4	33.3847783776465	27.7718779988686	27.5240552967514	10.6	48.6997128222372	8.8	8.1	11.4	61.2	10.7	33.1	1.6	6.2	0.208925103938913	3.94002975388394	10.0450218099265	0.0395452409006149	5.45403158983319	2.47392346040966
delaware	2011	28.8	12.6	12.5	14.7	12.8	14.8	26.393322514982	31.0536191655635	29.1497772273704	8.9	48.4953176759799	9.2	9.3	14	57.4	11.3	33.4	1.9	6.3	0.308002667739642	3.29939865620883	21.3748780501248	0.00242521785621765	2.16968808391254	2.65980256521907
florida	2011	26.6	12.3	12.7	14.4	12.8	17.6	23.6430207032097	30.3761659746211	31.4518008653491	12.4	48.910552053355	13.1	12.2	15.1	44.9	12.9	31.1	2.6	7.2	0.33276064667731	2.43034489967279	15.9864687691624	0.0658269571175548	2.68875702858218	2.22211762671178
georgia	2011	28	13.5	14.2	14.2	11.4	11	24.6930066583951	29.5640241261906	29.3620648899755	12.2	48.9953449798833	12.1	11	14.5	46.6	11.4	33.2	2.7	5.6	0.254502960201565	3.28919095974513	30.7882052447171	0.0576554144027484	2.93022767724786	1.93815516937488
hawaii	2011	21.9	14	12.8	13.7	13	14.8	26.4578236503611	29.6743005998395	34.3822496643944	7.7	50.086921101825	7.3	8.4	13.6	60.2	9.4	32.5	1.4	6.2	0.286730530036878	38.101555851354	1.91160960423622	9.31670558113485	1.29268771684815	24.1162051483478
idaho	2011	27.1	13	12.3	12.9	11.8	12.9	22.5956952715383	28.1863717584928	37.4472922203827	10	50.1527774710802	13.3	13.3	16.2	43.5	12.4	25.9	1.2	4.9	1.29408164746039	1.31944466351417	0.529468733142585	0.0811995066199365	1.82575860339372	2.4896134663735
illinois	2011	27.1	13.8	13.3	14.4	12	12.8	28.5933749860198	27.6896083781801	30.6481915012598	11	49.0261949036848	11.1	10	13.2	53.2	10	34.6	1.8	6	0.200617611317015	4.65539624309372	14.5098020018091	0.0107076872102737	6.08929387465121	2.04797339147499
indiana	2011	30.8	12.8	12.8	14.2	12.3	13.1	20.974843815585	34.8789521034461	30.6766447308912	10	49.2016016149955	12	11.8	15.1	46.8	12.5	30.4	1.6	6	0.196672600961006	1.57582060979094	9.03968161656684	0.0120609085086487	2.41100016234658	2.18460494079874
iowa	2011	29	12.6	11.8	14.1	12.8	15	23.6836834437126	32.075117139408	34.5418944062592	6	49.3827043580514	11.1	11.6	15.1	49.6	10.8	28.8	1.3	6.5	0.392155069916197	1.82999168274658	2.88207362483668	0.0329816488146689	1.41370449552935	1.98830359705699
kansas	2011	29.6	13.1	12.2	13.9	12.1	13.3	27.2001123870022	27.5685842728002	34.7341797493979	7.4	49.5670508679531	11.6	11.6	15.5	49	11.7	28.8	1.5	5.8	0.829955580136512	2.34167282545021	5.83960646940449	0.0571878750559863	2.50038485141253	3.36227787456143
kentucky	2011	30.4	12.9	13	14.6	12.7	13.6	19.2577020037036	33.8223934526129	30.1587078173772	10.4	49.063180020122	13.4	11.7	15	41.4	13.2	27.8	2.4	6.7	0.221130985893573	1.15403734554932	7.98236628006507	0.0166843809476728	0.959203141149405	1.83658644431811
louisiana	2011	33.4	13.8	12.4	14	12.3	12.5	19.0739079137906	33.9690241429244	29.0378764771726	9.3	48.8786264687958	13	11.4	13.4	43.2	12	34.5	2.8	6.7	0.630186524719138	1.58440652298793	32.1295889076679	0.0683303182890053	1.04965511331991	1.69756904946975
maine	2011	27.8	10.9	12.6	16.1	15	16.4	26.4921425776043	33.1492530244851	31.0751512951546	8.6	49.019867669336	13.1	11.4	14.4	46.4	13.7	27.5	1.2	6.4	0.61346737058308	1.0162717928486	1.02380084747039	0.0100889331931925	0.24461898466181	1.88730812204296
maryland	2011	28.3	13.3	13.4	15.4	12.4	12.6	33.7553148980388	26.2293947528782	28.6753344577686	8.9	48.3883348955414	7.6	7.7	10.9	64.5	10.3	35.1	2.7	5.7	0.249301295800534	5.65809279532981	29.6128589368166	0.0330114035182538	3.25819464340221	2.6070258355411
massachusetts	2011	22.7	13.1	13.2	15.4	12.7	14	35.8703614270451	25.9919002845963	27.2720952279327	9.3	48.3912953189174	9.2	8.2	11.2	59.1	9.5	35.6	2	6	0.199771204286398	5.55546110108544	6.84819027933965	0.0130245967536268	4.28714165660727	2.55115114361424
michigan	2011	31.3	11.8	12.6	15	13.3	14.1	23.3829985407027	30.4458045005856	34.3595812373353	13.1	49.0946252840291	12.5	11.3	14.6	46.7	11.5	32.5	1.5	6.4	0.554049857500673	2.45268745923908	14.055414301086	0.0214455234596105	1.06564405878504	2.56000620482378
minnesota	2011	25.7	13.5	12.5	15	12.4	13.1	29.6728808762785	26.7630411831235	34.8788902684894	7.7	49.7014047699276	9.7	9.5	13.6	56.3	9.8	31.5	1.2	5.3	1.13832707716814	4.04631663947856	5.22262412436918	0.0142753946267265	1.40317961496099	2.52524808409424
mississippi	2011	34.9	12.7	12.9	13.6	12.1	13	17.9406213410666	30.1577112519655	32.9734749082782	11.3	48.5690170125217	14.7	12.4	14.9	37.6	11.5	33.5	3.2	7	0.39667458113313	0.909078089999302	37.4468526566285	0.00362597162610055	0.646799475711362	1.15299182947727
missouri	2011	30.3	13.1	12.3	14.5	12.6	14.2	23.9239116309292	31.1439896036387	32.0864847303444	9.4	49.0086326224219	12.5	11.7	15.5	45.8	12	29.5	1.9	6.4	0.371438344495672	1.60026605939287	11.4525824664331	0.0946979780018527	1.02251189880426	2.41459879468041
montana	2011	24.6	12.6	11.1	14.5	14.6	15.1	25.7769182638222	30.9440202134357	34.9081783911818	7.9	50.1213685848213	13.3	12.2	16.4	43.8	12.7	28.3	1.2	6.3	6.67642424005634	0.572430948137596	0.431276729389631	0.0969746513470761	0.515829008043486	2.416852751806
nebraska	2011	28.4	13.3	11.9	13.9	12.2	13.6	25.5249073273445	28.5695491004077	36.4212863102065	6.3	49.5210949935446	11.5	11.1	14.7	50.2	10.7	29	1.3	5.8	0.976044709739987	1.87323520968002	4.54201333846365	0.0376090622101646	2.19755231757027	2.19114846570764
nevada	2011	24.5	14.2	14	13.8	12	12.5	20.4069309136553	29.6113546181255	33.4525838757918	12.7	50.4071865170553	11.3	11.5	15.9	49.1	14	31.9	2.7	5	1.20459497628264	7.14917295861452	8.17204135243647	0.600736894131506	7.43955360401745	3.88661348162281
new hampshire	2011	26.2	11.1	13.2	16.9	14.1	14	30.6587254038179	29.49153010279	30.9504787077827	6.9	49.3903021861729	8.7	9.5	12.7	59.6	11.8	28	1.3	5.3	0.163405386460567	2.20013139188921	1.11174834660149	0.00887578004451545	0.664242137348524	1.71765309203349
new jersey	2011	23.7	12.7	13.8	15.5	12.3	13.7	32.7419661500016	29.342901030134	25.9009348801324	10.9	48.729922555493	8.8	8.2	11.2	62.1	8.6	33.8	2.1	6.4	0.239231710586652	8.47530737188044	13.4098652614085	0.0381469320060695	6.17609598743022	2.45790942342584
new mexico	2011	26.3	13.2	11.8	13.6	12.8	13.6	22.7445366516861	26.7209715616333	33.1027514092623	11.2	49.7812915421204	13.7	11.6	14.6	42.8	13.4	32.6	1.9	5.7	9.16447990225836	1.23123160620567	2.13065453092463	0.0562379455812631	12.6413392603293	3.08396214816465
new york	2011	24.5	13.9	13.2	14.8	12.3	13.7	30.4128008652949	27.2512800865295	27.3751906134605	9.6	48.4865732414627	10.6	9.2	12.1	54.2	8.7	37.7	2.8	6.2	0.347959488927854	7.43768480740267	15.5975765362149	0.0285740750530293	8.58393572898338	2.70628136976985
north carolina	2011	29.1	12.9	13.7	14.2	12.3	13.2	24.4775261192799	27.6284471198854	32.4444069497217	11.7	48.5464822763678	12.8	12.2	14.8	44.6	10.6	30.5	3.3	6.2	1.15605182510544	2.18847580998345	21.6598088666782	0.0427902693767585	2.73779019740377	2.12144255401158
north dakota	2011	27.8	13.7	11	13.8	12.7	14.4	23.4759149466633	27.0427908173035	40.1812942360332	3.1	50.2892100384249	11.2	10.2	14.2	51.5	9.6	30.4	0.8	6.1	5.63140780077552	1.03372849932449	1.00258505231514	0.02149336483744	0.637782703543627	1.85018393641473
ohio	2011	29.7	12.3	12.6	14.8	13.1	14.3	22.580909676152	34.264068617744	30.9564808854007	10.4	48.8657595861602	12.2	11.6	14.6	46.4	12.2	31	1.9	6.6	0.169675904211287	1.68743895058541	12.096049606447	0.0171590160928357	0.858713042610575	2.3048950142794
oklahoma	2011	31.1	13.6	12.3	13.6	12.1	13.6	21.511778316628	31.6572556922134	32.4675171007135	7.5	49.5276022099914	13	12.3	15.2	43.7	13.3	26.7	2.1	6.4	6.8767624913359	1.72788769006949	7.26338965920684	0.142238919184662	2.39313750623762	7.95585819679136
oregon	2011	26.7	13.7	13	13.7	13.6	14.3	26.6799807896701	25.7064859283171	36.419177072262	12	49.4366142981963	12.1	11.3	15.1	47.3	12.9	29.8	1.8	5.4	1.34369562527974	3.949239887093	1.80964751040779	0.389993540570563	4.33174348549366	3.4784582806347
pennsylvania	2011	28.6	12.1	12.4	15.1	13.3	15.6	24.9679574336614	36.6363819093061	26.8035545381213	9.4	48.7867348103091	11.6	10.6	14.1	50.1	9.4	33.3	2.3	7.2	0.135879737133331	2.81072906090504	10.772167309666	0.0157656593647624	2.03672857153395	1.94038461930837
rhode island	2011	25.4	12.3	12.7	15.2	12.9	14.6	28.462135616682	26.3279272026416	30.528861321657	10.3	48.35870187634	10.5	9.2	12.8	53.3	11.4	35.3	1.9	6.5	0.41567503914194	3.16131806084265	6.03033191223835	0.0178825874962665	5.93131183998509	2.73527492575873
south carolina	2011	30.8	12.7	12.9	13.9	13	14	21.6729282664905	30.8217653814046	31.2941281551822	11.9	48.6037660042357	13.2	11.8	14.9	43.3	10.1	31.2	3.6	6.9	0.283038021212892	1.35398345454273	27.8911914994561	0.0436396586617884	1.62180529702537	1.80352322924926
south dakota	2011	28.1	12.7	11.7	14.1	12.3	14.6	23.5112978578764	30.9102766969929	35.1125822642001	5.5	49.8136107814514	12.4	11.5	14.3	48.8	10.5	30.1	1.1	6	8.68020415444094	0.953181843554404	1.15486080268711	0.00764487029203405	0.853191794020498	2.44393155050104
tennessee	2011	29.2	13	13.1	14.4	12.7	13.7	21.5730984292574	33.8280413254984	29.0380598094933	10.6	48.708090901751	13.7	12.4	15	42.4	13.1	28.8	2.3	6.7	0.292534239483596	1.44121368914067	16.7328429340066	0.0359030651597686	1.67148367425628	1.89703738026
texas	2011	30.4	14.3	13.7	13.4	10.6	10.5	23.6750794932457	26.0647503640942	31.2178138653531	8.5	49.6253955404548	11.7	10.9	14.1	49.5	11	31.4	2.7	5.2	0.501556377662492	3.89145243907802	11.7306033909438	0.0729356676330273	6.8947692086223	2.32486627584584
utah	2011	24.4	15.7	12.3	10.8	9.1	9.2	25.7237786155258	24.5287753022375	39.7246015402788	8	50.3204575287287	9.5	10.1	14.6	55.4	9.4	29.2	1.6	3.6	1.12859405471063	2.01187552844611	1.15447060969991	0.965809581211562	4.0035183595755	2.46192880788238
vermont	2011	25.4	11.3	12.4	16	15	14.9	32.2420371221354	29.5684074244271	29.963239096122	6.4	49.230162619666	10.7	10.4	14.8	52.4	12	30.8	1.1	5.2	0.341617831812283	1.23445359504878	0.829141597398596	0.039110452707481	0.195871532539098	2.17725495705034
virginia	2011	29.2	13.6	13.7	14.9	12.3	12.5	32.062071340949	26.1019186480171	29.6095932400856	7.6	49.1413313532439	8.8	9	12.5	59.3	10.1	31.4	2.6	5.6	0.30103979396794	5.6226289441845	19.5322878579711	0.0627917581247644	2.14860452604573	2.97341947315195
washington	2011	26.5	14	13.4	14.3	12.8	12.6	28.9805513204704	24.5235155423182	35.7581782987377	10.3	49.8981264818732	9.5	9.7	13.8	55.8	12.4	30.2	1.7	5	1.34264260315975	7.34566923346547	3.50898486948389	0.590040641062319	4.08018227717035	4.69717738027226
west virginia	2011	32.4	11.8	12.6	14.5	14.7	16.2	17.3366056465874	40.7690040332768	26.0943903201358	8.9	49.2881181266857	14.9	12.4	14.5	39.2	12.9	27.6	2	8.1	0.152746307463118	0.619393283474294	3.02786946388957	0.00679112023301088	0.239952914899718	2.06789611095181
wisconsin	2011	27.7	12.8	12.5	15.1	12.9	13.9	24.1822928877388	32.8845655948089	32.87692748293	8.2	49.6366886114227	11.5	10.9	15	50.5	10.5	31.2	1.2	5.8	0.841508415872006	2.28680546667958	6.24237648349451	0.025998959691458	1.36136505568242	2.04484881823786
wyoming	2011	25	14	11.7	14.2	13.5	12.7	22.3985057739334	30.7071245326936	38.344241422228	5.1	50.9393513776097	10.4	11.2	14.4	55.1	12.9	28	1.3	5.2	2.1545063169048	0.850643658982185	0.893941474026591	0.0353774830240884	2.61001341176222	2.75275539550618
alabama	2012	33	12.6	12.8	13.9	12.7	14.5	21.1642656519472	30.9835949113996	31.7466710737864	10	48.4504325259336	13	11.5	14.3	42.9	12.7	29.3	2.5	7	0.500536807891626	1.21689589618299	26.465323786303	0.0281624538082875	1.08809103565039	1.57292903828953
alaska	2012	25.7	15	13.1	14.3	12.8	8.5	24.7092472399042	29.8428215456537	36.3680181703247	7.8	52.1012401411445	8.3	8.2	12	63.5	12.4	34.1	2	3.8	14.0244911128459	5.85003192293653	3.58288821230188	1.12530060195584	0.929114675117472	7.96938679251732
arizona	2012	26	13.3	12.7	12.8	11.7	14.8	24.699089237829	25.0811457596475	35.5828529674664	9.8	49.7567544678179	11.7	11.3	15.1	48.2	12.5	32.7	2	5.5	4.42349641514026	2.90527379142121	4.36947745814866	0.183679713363817	6.42279294793198	2.89170801380383
arkansas	2012	34.5	12.9	12.5	13.4	12.4	15	19.1457321602394	35.04547768002	30.6860513197307	8.4	49.1421032161677	14.6	12.4	14.9	40.3	13.3	26.9	2.3	6.9	0.592886514705518	1.33761436843599	15.6718029819632	0.177035201216901	1.9960117064993	1.96596895831348
california	2012	25	14.4	13.6	13.8	11.3	12.1	27.8276057557422	21.7032688422562	32.4998116805552	11.4	49.7293950306284	10.1	9.2	12.6	56.5	9.8	36.6	2.4	5.1	0.750082212997776	13.4599409117901	5.95067798450269	0.385663735564094	12.9145881214245	4.42638460226127
colorado	2012	20.5	14.6	13.6	14	12.4	11.8	34.0083905946882	22.6017769745531	33.2527148896373	7.8	50.1460988954006	9.8	9.7	13.7	56	12.4	30.9	1.7	4.4	0.924303461612751	2.83527084487532	4.20797203783959	0.102321274150462	4.23251140897628	3.32935460104534
connecticut	2012	25.6	12.1	12.8	15.8	13	14.8	34.1744610075633	28.0063658210433	27.4399723546879	9.7	48.7364034729791	8.5	8	10.9	62.1	10.6	33.8	1.4	6	0.323840564714218	4.11742931811326	10.2037491083731	0.0629744144507481	4.55173274338107	2.61490045391156
delaware	2012	26.9	12.4	12.2	14.5	12.8	15.4	26.8068584555416	31.3554899659071	29.6019641322602	8.8	48.4892464441953	9.6	9.6	13.3	57.3	11.8	32.7	2	6.2	0.312727621656279	3.34012291024237	21.4754899181325	0.015701805271445	2.53529634976644	2.61184265046473
florida	2012	25.2	12.4	12.5	14.2	12.7	18.2	24.6275183159181	29.8946867368367	31.8227196841073	11.5	48.8726168842786	12.8	12.1	15.2	45.6	13.2	31.1	2.5	7.1	0.266446583752158	2.52646709979227	16.0775880276441	0.0600955565421072	2.37794426296312	2.3748331052853
georgia	2012	29.1	13.6	14.1	14	11.5	11.5	25.3138215871937	28.6023615480083	30.6302745427856	11	48.9020150817368	11.8	10.9	14	47.9	11.4	33.2	2.6	5.7	0.243610221629253	3.39734746513211	30.8808869404014	0.0290525804326536	3.00216382248087	2.03484999160782
hawaii	2012	23.6	14.3	12.6	13.3	13	15.1	27.4059067477364	29.7099927301566	33.4477603925715	7.1	50.3619516588583	7.9	7.3	12.3	62.6	9.5	33.4	1.5	6.2	0.226457700244126	38.1855947620973	1.8396007219641	10.4436286955591	1.11318360167577	23.2508782148842
idaho	2012	26.8	13.2	12.3	12.6	12.1	13.2	22.9602622086191	28.4294991528434	37.8968873828328	8	50.0531418888432	12.7	12.7	15.9	45.9	12.5	26	1.3	5.2	1.30122426879769	1.29176150321358	0.548903071200104	0.105657104468932	2.88338614099646	2.47686322481024
illinois	2012	28.1	13.9	13.2	14.1	12.1	13.2	29.1709537021448	27.0510918444011	31.2480411536491	10.2	49.0604108423484	10.4	9.7	13.2	54.4	10	34.6	1.8	5.9	0.208259952909671	4.79931465435054	14.3953343060002	0.0328614850734995	5.68049331838476	2.19673319091544
indiana	2012	31.4	12.7	12.6	14.1	12.5	13.6	21.371963948451	34.5158260600677	30.8821170129236	8.8	49.2118805617091	12	11.6	15.8	47.3	12.7	30.1	1.4	6	0.249260631321575	1.64801125351711	9.15007555067555	0.0431980376098269	2.40908602803528	2.16930938514079
iowa	2012	30.4	12.7	11.7	13.8	12.7	15.3	24.1732992702592	31.4573449938763	35.5680914472341	5.3	49.577579235609	11	11.2	14.5	51	11.4	28.3	1.3	6.3	0.265208416146583	1.83850294029054	2.98160228431201	0.0735153956201739	1.22536502345662	1.95098800137662
kansas	2012	29.9	13.2	12	13.6	12.2	13.7	27.2949356656201	27.3974683871778	34.8645577900683	6.5	49.7111651284432	11.4	11.2	15.2	50.3	12.2	28.2	1.6	5.8	0.903945209561645	2.48868205987377	5.80109185853311	0.0784156096614407	2.00779304932075	3.17033998000627
kentucky	2012	31.3	12.8	13	14.3	12.9	14	19.9460360881218	34.2396822125388	29.8555509755427	9.3	49.1948593911764	13.2	11.9	14.4	42.5	13.2	27.8	2.2	6.7	0.185849970836097	1.26465186517716	7.86646927288853	0.0490592786299928	0.874711642618336	1.99093008310856
louisiana	2012	34.7	14.1	12.3	13.8	12.3	13	19.931232734643	33.8761681581523	28.7961112551536	8.8	48.8687590085211	13.1	11.1	13.5	44.2	12.3	34.5	2.9	6.6	0.555228033333239	1.56926725588796	32.2310623041431	0.0480019852699748	1.05819496455046	1.70527650251755
maine	2012	28.4	11.1	12.2	15.8	15.2	17	25.8892314276174	34.4612292079138	30.9107685723826	7.6	48.9556061125857	11.9	12	14.9	47.2	14.2	27.4	1.2	6.4	0.606834828978808	1.08441820293833	1.02423126230071	0.011736453424336	0.188761292574737	1.96397510668135
maryland	2012	27.6	13.6	13.1	15.2	12.5	13	33.8153070661005	26.4636426629394	28.6580380427459	8.3	48.4197552137686	7.4	7.2	11.3	65.1	10.1	34.9	2.6	5.8	0.291797368810564	5.76979123173632	29.2449243894576	0.0448121636220056	3.44934704582141	3.12041862751746
massachusetts	2012	22.9	13.4	12.9	15.1	12.8	14.5	36.0848966870414	26.1755802839679	27.273908675665	8.5	48.4454294098954	8.9	7.7	11	60.4	10.1	36	2	5.9	0.199062794907844	5.73658951716966	7.124838101612	0.0135416867284248	4.05561480461453	2.76531775417445
michigan	2012	31.1	11.8	12.4	14.8	13.4	14.6	23.7012002384011	30.2342818561093	34.8596156747535	11.3	49.086838888799	12.1	11.3	14.7	47.3	11.8	32.6	1.5	6.1	0.57021094040893	2.51020907869389	14.0474494503893	0.0185058522607696	0.950607890434022	2.57345680011656
minnesota	2012	25.7	13.7	12.5	14.6	12.6	13.6	30.5879913364879	26.2779435203966	34.9871658012176	6.3	49.6499718635269	9.2	9.3	13.7	57.4	10.2	31.3	1.1	5	1.04533457863796	4.21818435998772	5.3384937626635	0.0434270242877159	1.3638428008646	2.53663272133328
mississippi	2012	34.6	12.5	12.6	13.2	12.2	13.5	18.3463565875534	30.4109847460529	33.5135793965557	11.3	48.3118174453906	15	11.9	14.6	37.9	11.9	33.4	3.2	7.2	0.421819502393024	0.801460404713551	37.6431442521523	0.0133671655511728	0.764005539835828	1.10059679871461
missouri	2012	29.6	13.1	12.1	14.2	12.7	14.7	24.0952308455828	31.4068629200209	32.1790175437533	8.6	49.0467765794286	12.3	11.9	14.9	46	12.5	29.9	2	6.6	0.464962733236931	1.69678186007677	11.4850942911211	0.074394037317909	1.17688710107028	2.37174169061778
montana	2012	24.3	12.3	11.4	14.1	14.7	15.8	26.6220058318397	29.7750809234638	35.2641859054957	7.2	50.0882960699046	13.3	11.9	15.1	45.6	12.3	27.6	1.3	6.1	6.48147871791122	0.640905106845706	0.358656148739331	0.117694930363004	0.649262143321186	2.56381940444177
nebraska	2012	28.6	13.4	12	13.5	12.3	13.8	26.5851253264289	27.3264282272929	36.2748491264954	5.3	49.7486695140189	11.2	11.2	15.3	50.9	10.4	29.5	1.2	6.1	0.85248110373075	1.97626008811522	4.60694412632543	0.0661268374179814	2.30414572695059	2.08140553212703
nevada	2012	26.2	14.3	13.8	13.6	12	13	20.3122220529967	29.2605826950374	34.5120800149343	12.3	50.4493950736717	11.4	11.5	15.5	49.8	14.6	32.3	2.4	5.1	1.13866566434608	7.52958301603048	8.25305163485422	0.668411062110651	8.58999373307995	4.14827337109917
new hampshire	2012	27.3	11.3	12.8	16.6	14.3	14.7	31.6244695399045	29.4601575410062	30.4627112468633	6.5	49.0860274487059	8.9	8.9	12.8	60.7	12.3	29.6	1.3	5.5	0.175737742652103	2.25203260650646	1.25045619125355	0.0144618306103195	0.441199408200691	1.83354811549475
new jersey	2012	24.6	12.7	13.5	15.4	12.5	14.1	33.6593096194536	28.7	25.8599705872546	10.1	48.74941762676	8.1	8.2	10.8	62.9	8.6	34	2	6.2	0.243372789942908	8.74463455162619	13.6237321748665	0.0293978627325122	5.9006338702636	2.51341573609157
new mexico	2012	27.1	13.2	11.9	13.3	12.8	14.1	23.2590772700342	26.6867273155846	33.680610821245	10.3	49.6215844544669	12.8	12.1	13.9	44.1	13.1	33.1	1.8	5.8	9.24955575012299	1.32886574111812	2.05429006807836	0.0686153884513253	12.2316160146686	3.15021831297248
new york	2012	23.6	14.1	12.9	14.5	12.4	14.1	30.9445949641821	26.6518473634014	27.9255889788468	9.2	48.4708507464464	10.3	8.9	12	55.1	8.8	38	2.8	6.2	0.37501799286172	7.65623922951258	15.5675491502132	0.0380986232120256	8.40075152804554	2.72358145862235
north carolina	2012	29.6	12.8	13.6	14	12.3	13.8	24.8375255002262	27.2964740292373	32.717133366836	10.8	48.7183289132475	12.3	11.8	14.9	45.5	10.8	30.7	3.2	6.2	1.16159917998973	2.33516504644705	21.6149735548534	0.0570955529147495	2.62445738459915	2.2991009193635
north dakota	2012	29.7	14.2	11.1	13.2	12.6	14.4	24.8678037871428	27.8072494638242	39.0285714809451	3.3	51.1115907310742	9.8	10.4	15.1	53.4	9.7	31.5	0.9	6.1	5.33154762245079	0.962940305419452	1.45820350243272	0.170090390893446	0.55972602583087	2.01392740141904
ohio	2012	30.1	12.4	12.3	14.5	13.3	14.8	23.2569105950947	34.0359569127562	31.1684323131817	9.1	48.8784132325903	12.3	11	14.7	47.3	12.5	31.2	1.8	6.4	0.187903475547297	1.74007349995344	12.2408390342357	0.0355242556343107	0.792153652583868	2.30395717339189
oklahoma	2012	32.2	13.6	12.3	13.3	12	14.1	21.4718840410542	31.735860729204	33.0254312608909	6.8	49.5385627631186	12.8	11.7	15.3	44.9	13.5	27.5	2.2	6.7	7.28810271520019	1.84876350653504	7.15158251241212	0.102888209666511	2.34370166875501	7.7198924195637
oregon	2012	27.3	13.7	13	13.4	13.6	14.9	27.2319835371932	25.7036236341192	36.662581011628	11	49.5669153318512	11.8	10.6	14.6	49.3	13.4	30.2	1.9	5.5	1.20702075446875	3.8328153414169	1.78796328519116	0.420967273288671	3.55843648933554	4.00966519317435
pennsylvania	2012	29.1	12.3	12.2	14.7	13.4	16	25.8230026245546	36.2300921835668	26.8062774471623	8.9	48.8056992983762	11.3	10.6	13.8	51.4	9.5	33.2	2.2	7.1	0.166960002306571	2.89101703477782	10.9687707230974	0.05590143671785	1.92482710120456	2.06523490042258
rhode island	2012	25.7	12.3	12.4	15	13.1	15.1	28.6381537926152	27.8709457237829	30.1104975219901	9.4	48.2565800748744	10.1	9.1	13	53.6	11.5	35.6	1.8	6.3	0.457872667791433	3.21948562875848	6.45915612039319	0.019137535085481	5.38174145856581	2.78084570766987
south carolina	2012	31.6	12.7	12.7	13.7	12.9	14.7	22.7136089879423	29.9752716562528	32.0762950048411	11.2	48.6010928244522	13	11.7	15.2	43.8	10.7	31.9	3.4	6.8	0.324256947327352	1.26925308702479	27.6706953392483	0.0367930126300801	1.67338347316301	2.0055155647357
south dakota	2012	28.1	13.3	11.3	13.3	12.9	14.5	23.7052294272108	32.02573768303	33.919462370377	4.7	50.1351166491071	11.5	11.5	16.9	48.2	11	30.5	1.3	6.2	8.79638184973013	1.14441161859186	1.5665611492835	0.0551986310739494	0.930576921692342	2.12154738562484
tennessee	2012	31.1	13	13.2	14	12.7	14.3	22.3333382372442	33.3647429296017	29.7792685689273	9.5	48.7087614267307	13	12.5	14.9	43.5	13	29.2	2.3	6.4	0.272511428085963	1.48826492435306	16.9101286924919	0.0405498987569086	1.44446235992047	1.83332628589104
texas	2012	29.2	14.4	13.7	13.2	10.7	10.9	23.9951679911572	25.8902956689234	31.6272376736212	8	49.6761854151871	11.2	10.7	14	50.8	11	31.6	2.8	5.1	0.483671737773408	4.03696920431527	11.8937827837636	0.0841852300701599	6.13681086102288	2.35779659109298
utah	2012	24.3	15.6	12.5	10.8	9.1	9.5	26.7816857282078	24.0629755413727	39.5410267471301	6.8	50.2586254901872	9.5	9.4	14.8	56.8	9.5	29.5	1.7	3.7	1.10139541138947	2.19154852034139	1.11361835079976	0.902361128671128	4.17453657022919	2.43754830950444
vermont	2012	23.7	11.2	11.8	15.6	15.2	15.7	32.4019819884411	29.8846109112925	29.185980697918	6.4	49.3895474680157	10.5	10.1	14.6	53.2	12.1	30.8	1.4	5.9	0.345840568296723	1.31531235074144	1.02410341032346	0	0.215491421077265	2.01274418500633
virginia	2012	27.4	13.9	13.5	14.6	12.3	13	32.3409718167151	26.0310147862147	29.706336409879	6.9	49.0485002993574	9	8.8	12.6	59.3	10.2	31.8	2.4	5.5	0.2812408264146	5.73755962563281	19.2558466928427	0.0611786143117155	2.28625752165287	3.22132035616997
washington	2012	26.8	14.1	13.3	14.1	12.8	13.2	28.8662745343876	24.4900215795118	36.1913023818036	8.7	49.8973903481682	9.3	9.4	13.7	56.6	12.3	30.7	1.7	4.9	1.37762555727031	7.38819941157127	3.60490890837945	0.596722174762056	3.70118248308108	4.99436567603478
west virginia	2012	33.8	11.8	12.4	14.3	14.7	16.8	17.4034924717559	40.0290609049934	27.3696542193988	8	49.1362839432514	14.8	12	14.4	40.8	13.3	27.4	1.5	7.9	0.142070795019761	0.656080344376158	3.3041700149778	0.0386436874162248	0.237359552832712	1.94183181857624
wisconsin	2012	29.7	12.8	12.2	14.8	13	14.4	24.9829493873434	32.1228686734179	33.2784849493656	7.3	49.6426724094274	11.2	10.7	15	51.2	11	31.2	1.2	5.8	0.91088673892384	2.37173525137442	6.27474723202963	0.0186155415673168	1.67894372692921	1.99654302757161
wyoming	2012	24.6	13.9	11.9	13.5	13.7	13	22.2240903861283	30.4401498856304	38.1390789491635	5.6	50.7858961992464	10.3	10.1	14	54.7	12.8	27.2	1.8	5.4	2.14690186880218	0.977946330055585	0.992345752690784	0.0135319875366925	1.93628862688494	3.06083148858802
